# Supplementary material for: Socioeconomic patterns of smoking cessation behavior in low and middle-income countries: Emerging evidence from the Global Adult Tobacco Surveys and International Tobacco Control Surveys
Source: PLoS One. 2019 Sep 6;14(9):e0220223. doi: 10.1371/journal.pone.0220223 (PMC6730869; doi:10.1371/journal.pone.0220223)
Supplement: S2 Tables — (XLSX) [file pone.0220223.s002.xlsx]

## Sheet: Bangladesh
BANGLADESH GATS 2009
	Quit smoking in last 12 months						Quit smoking for at least 1 month in last 12 months						Quit smoking for at least 3 months in last 12 months						Quit smoking for at least 6 months in last 12 months						Quit attempts in last 12 months						Quit tobacco (smoking and smokeless) in last 12 months
		Unadjusted		Adjusted				Unadjusted		Adjusted				Unadjusted		Adjusted				Unadjusted		Adjusted				Unadjusted		Adjusted				Unadjusted		Adjusted
		Odds Ratio		Odds Ratio				Odds Ratio		Odds Ratio				Odds Ratio		Odds Ratio				Odds Ratio		Odds Ratio				Odds Ratio		Odds Ratio				Odds Ratio		Odds Ratio
		OR	(95% CI)	OR	(95% CI)			OR	(95% CI)	OR	(95% CI)			OR	(95% CI)	OR	(95% CI)			OR	(95% CI)	OR	(95% CI)			OR	(95% CI)	OR	(95% CI)			OR	(95% CI)	OR	(95% CI)
1	Intercept			0.08	( 0.03- 0.25)		Intercept			0.09	( 0.03- 0.28)		Intercept			0.05	( 0.01- 0.21)		Intercept			0.06	( 0.01- 0.25)		Intercept			0.49	( 0.22- 1.09)		Intercept			0.06	( 0.01- 0.25)
	Gender						Gender						Gender						Gender						Gender						Gender
2	Men	1.17	( 0.43- 3.19)	1.7	( 0.56- 5.16)		Men	0.99	( 0.37- 2.67)	1.77	( 0.58- 5.47)		Men	1.61	( 0.38- 6.76)	3.1	( 0.66-14.57)		Men	1.15	( 0.27- 4.89)	2.53	( 0.53-11.99)		Men	1.99	( 0.97- 4.11)	1.82	( 0.84- 3.97)		Men	1.15	( 0.27- 4.89)	2.53	( 0.53-11.99)
3	Women	1		1			Women	1		1			Women	1		1			Women	1		1			Women	1		1			Women	1		1
	Age Group						Age Group						Age Group						Age Group						Age Group						Age Group
4	18-24	0.85	( 0.31- 2.28)	1.06	( 0.35- 3.21)		18-24	0.85	( 0.31- 2.28)	0.98	( 0.32- 2.95)		18-24	0.68	( 0.23- 2.06)	0.69	( 0.21- 2.28)		18-24	0.43	( 0.12- 1.53)	0.43	( 0.10- 1.83)		18-24	0.85	( 0.50- 1.45)	0.74	( 0.43- 1.27)		18-24	0.43	( 0.12- 1.53)	0.43	( 0.10- 1.83)
5	25-34	0.5	( 0.14- 1.83)	0.56	( 0.15- 2.09)		25-34	0.23	( 0.08- 0.67)	0.27	( 0.08- 0.94)		25-34	0.2	( 0.07- 0.60)	0.21	( 0.06- 0.74)		25-34	0.13	( 0.04- 0.42)	0.14	( 0.04- 0.54)		25-34	1.01	( 0.63- 1.64)	0.91	( 0.55- 1.49)		25-34	0.13	( 0.04- 0.42)	0.14	( 0.04- 0.54)
6	35-44	0.25	( 0.10- 0.64)	0.28	( 0.09- 0.85)		35-44	0.23	( 0.09- 0.59)	0.27	( 0.09- 0.81)		35-44	0.22	( 0.08- 0.60)	0.23	( 0.07- 0.79)		35-44	0.17	( 0.06- 0.50)	0.19	( 0.05- 0.73)		35-44	0.97	( 0.60- 1.59)	0.9	( 0.54- 1.49)		35-44	0.17	( 0.06- 0.50)	0.19	( 0.05- 0.73)
7	45-54	0.31	( 0.12- 0.83)	0.35	( 0.12- 1.07)		45-54	0.28	( 0.10- 0.76)	0.32	( 0.10- 1.01)		45-54	0.3	( 0.10- 0.89)	0.34	( 0.10- 1.16)		45-54	0.19	( 0.06- 0.63)	0.22	( 0.06- 0.80)		45-54	1.1	( 0.68- 1.78)	1.01	( 0.62- 1.65)		45-54	0.19	( 0.06- 0.63)	0.22	( 0.06- 0.80)
8	55-64	0.47	( 0.16- 1.41)	0.5	( 0.16- 1.58)		55-64	0.47	( 0.16- 1.41)	0.53	( 0.17- 1.69)		55-64	0.48	( 0.15- 1.56)	0.53	( 0.15- 1.88)		55-64	0.39	( 0.11- 1.34)	0.43	( 0.11- 1.64)		55-64	0.79	( 0.48- 1.30)	0.74	( 0.45- 1.24)		55-64	0.39	( 0.11- 1.34)	0.43	( 0.11- 1.64)
9	65+	1		1			65+	1		1			65+	1		1			65+	1		1			65+	1		1			65+	1		1
	Residence						Residence						Residence						Residence						Residence						Residence
10	Urban	1.49	( 0.72- 3.07)	1.38	( 0.76- 2.50)		Urban	0.97	( 0.55- 1.71)	0.99	( 0.56- 1.76)		Urban	1.14	( 0.63- 2.06)	1.14	( 0.63- 2.07)		Urban	0.94	( 0.50- 1.77)	0.95	( 0.50- 1.78)		Urban	1.38	( 1.07- 1.78)	1.24	( 0.94- 1.62)		Urban	0.94	( 0.50- 1.77)	0.95	( 0.50- 1.78)
11	Rural	1		1			Rural	1		1			Rural	1		1			Rural	1		1			Rural	1		1			Rural	1		1
	Education						Education						Education						Education						Education						Education
12	Low	1		1			Low	1		1			Low	1		1			Low	1		1			Low	1		1			Low	1		1
13	Middle	0.69	( 0.35- 1.36)	0.42	( 0.17- 1.05)		Middle	0.75	( 0.39- 1.48)	0.58	( 0.28- 1.19)		Middle	0.85	( 0.41- 1.75)	0.71	( 0.36- 1.42)		Middle	0.75	( 0.32- 1.77)	0.69	( 0.30- 1.57)		Middle	1.21	( 0.92- 1.59)	1.09	( 0.81- 1.45)		Middle	0.75	( 0.32- 1.77)	0.69	( 0.30- 1.57)
14	High	1.23	( 0.55- 2.71)	0.57	( 0.16- 2.04)		High	1.51	( 0.70- 3.26)	1.13	( 0.39- 3.27)		High	1.86	( 0.84- 4.14)	1.45	( 0.50- 4.20)		High	1.91	( 0.72- 5.04)	1.61	( 0.43- 6.04)		High	1.43	( 0.93- 2.18)	1.05	( 0.65- 1.68)		High	1.91	( 0.72- 5.04)	1.61	( 0.43- 6.04)
	Employment						Employment						Employment						Employment						Employment						Employment
15	Employed	0.53	( 0.28- 0.99)	0.67	( 0.33- 1.38)		Employed	0.42	( 0.23- 0.77)	0.61	( 0.28- 1.32)		Employed	0.43	( 0.22- 0.85)	0.61	( 0.26- 1.41)		Employed	0.38	( 0.17- 0.83)	0.57	( 0.22- 1.47)		Employed	1.04	( 0.74- 1.46)	0.94	( 0.65- 1.36)		Employed	0.38	( 0.17- 0.83)	0.57	( 0.22- 1.47)
16	Unemployed	1		1			Unemployed	1		1			Unemployed	1		1			Unemployed	1		1			Unemployed	1		1			Unemployed	1		1
	Wealth Index						Wealth Index						Wealth Index						Wealth Index						Wealth Index						Wealth Index
17	Low	1		1			Low	1		1			Low	1		1			Low	1		1			Low	1		1			Low	1		1
18	Middle	0.82	( 0.39- 1.74)	0.89	( 0.41- 1.94)		Middle	0.86	( 0.40- 1.85)	0.9	( 0.40- 1.99)		Middle	0.7	( 0.31- 1.57)	0.68	( 0.31- 1.51)		Middle	0.78	( 0.30- 2.01)	0.8	( 0.31- 2.05)		Middle	1.16	( 0.88- 1.54)	1.11	( 0.84- 1.47)		Middle	0.78	( 0.30- 2.01)	0.8	( 0.31- 2.05)
19	High	1.77	( 0.78- 4.01)	2.18	( 0.77- 6.18)		High	1.21	( 0.64- 2.28)	1.18	( 0.56- 2.51)		High	1.33	( 0.66- 2.67)	1.1	( 0.49- 2.44)		High	1.4	( 0.58- 3.36)	1.21	( 0.45- 3.26)		High	1.68	( 1.25- 2.26)	1.52	( 1.07- 2.14)		High	1.4	( 0.58- 3.36)	1.21	( 0.45- 3.26)

## Sheet: Brazil
BRAZIL GATS 2008
	Quit smoking in last 12 months						Quit smoking for at least 1 month in last 12 months						Quit smoking for at least 3 months in last 12 months						Quit smoking for at least 6 months in last 12 months						Quit attempts in last 12 months
		Unadjusted		Adjusted				Unadjusted		Adjusted				Unadjusted		Adjusted				Unadjusted		Adjusted				Unadjusted		Adjusted
		Odds Ratio		Odds Ratio				Odds Ratio		Odds Ratio				Odds Ratio		Odds Ratio				Odds Ratio		Odds Ratio				Odds Ratio		Odds Ratio
		OR	(95% CI)	OR	(95% CI)			OR	(95% CI)	OR	(95% CI)			OR	(95% CI)	OR	(95% CI)			OR	(95% CI)	OR	(95% CI)			OR	(95% CI)	OR	(95% CI)
1	Intercept			0.25	( 0.17- 0.39)		Intercept			0.24	( 0.16- 0.36)		Intercept			0.22	( 0.14- 0.34)		Intercept			0.15	( 0.09- 0.25)		Intercept			1.02	( 0.76- 1.38)
	Gender						Gender						Gender						Gender						Gender
2	Men	0.76	( 0.64- 0.91)	0.74	( 0.61- 0.90)		Men	0.75	( 0.62- 0.89)	0.73	( 0.60- 0.90)		Men	0.74	( 0.61- 0.90)	0.72	( 0.58- 0.89)		Men	0.7	( 0.56- 0.87)	0.67	( 0.52- 0.87)		Men	0.77	( 0.69- 0.86)	0.75	( 0.66- 0.84)
3	Women	1		1			Women	1		1			Women	1		1			Women	1		1			Women	1		1
	Age Group						Age Group						Age Group						Age Group						Age Group
4	18-24	1.34	( 0.96- 1.88)	0.86	( 0.55- 1.33)		18-24	1.32	( 0.94- 1.86)	0.81	( 0.52- 1.28)		18-24	1.34	( 0.93- 1.94)	0.79	( 0.48- 1.31)		18-24	1.46	( 0.98- 2.17)	1.02	( 0.59- 1.75)		18-24	1.31	( 1.02- 1.67)	1.24	( 0.89- 1.73)
5	25-34	0.97	( 0.70- 1.34)	0.74	( 0.49- 1.10)		25-34	0.99	( 0.71- 1.38)	0.74	( 0.50- 1.12)		25-34	1.01	( 0.72- 1.43)	0.74	( 0.48- 1.15)		25-34	0.99	( 0.67- 1.46)	0.81	( 0.49- 1.33)		25-34	1.37	( 1.10- 1.70)	1.29	( 0.96- 1.72)
6	35-44	0.58	( 0.41- 0.81)	0.44	( 0.30- 0.66)		35-44	0.58	( 0.41- 0.82)	0.44	( 0.29- 0.67)		35-44	0.57	( 0.40- 0.83)	0.43	( 0.27- 0.67)		35-44	0.53	( 0.35- 0.80)	0.44	( 0.26- 0.73)		35-44	1.12	( 0.90- 1.41)	1.04	( 0.77- 1.39)
7	45-54	0.71	( 0.50- 1.01)	0.55	( 0.37- 0.82)		45-54	0.71	( 0.49- 1.01)	0.55	( 0.37- 0.82)		45-54	0.69	( 0.47- 1.00)	0.53	( 0.34- 0.81)		45-54	0.67	( 0.45- 1.02)	0.58	( 0.36- 0.95)		45-54	1.19	( 0.95- 1.49)	1.06	( 0.81- 1.40)
8	55-64	0.6	( 0.42- 0.86)	0.47	( 0.31- 0.71)		55-64	0.57	( 0.39- 0.82)	0.44	( 0.28- 0.67)		55-64	0.54	( 0.36- 0.81)	0.43	( 0.27- 0.69)		55-64	0.45	( 0.28- 0.71)	0.41	( 0.24- 0.70)		55-64	1.01	( 0.79- 1.29)	0.93	( 0.70- 1.24)
9	65+	1		1			65+	1		1			65+	1		1			65+	1		1			65+	1		1
	Residence						Residence						Residence						Residence						Residence
10	Urban	1.04	( 0.82- 1.33)	0.89	( 0.67- 1.19)		Urban	1.03	( 0.80- 1.32)	0.88	( 0.65- 1.19)		Urban	0.93	( 0.72- 1.20)	0.79	( 0.58- 1.07)		Urban	1.09	( 0.81- 1.49)	0.91	( 0.63- 1.30)		Urban	1.11	( 0.97- 1.28)	1.04	( 0.87- 1.23)
11	Rural	1		1			Rural	1		1			Rural	1		1			Rural	1		1			Rural	1		1
	Education						Education						Education						Education						Education
12	Low	1		1			Low	1		1			Low	1		1			Low	1		1			Low	1		1
13	Middle	1.25	( 0.99- 1.59)	1.22	( 0.91- 1.65)		Middle	1.27	( 1.00- 1.62)	1.23	( 0.91- 1.67)		Middle	1.3	( 1.00- 1.68)	1.27	( 0.92- 1.77)		Middle	1.3	( 0.96- 1.75)	1.17	( 0.80- 1.70)		Middle	1.04	( 0.90- 1.20)	0.92	( 0.77- 1.10)
14	High	1.56	( 1.07- 2.29)	1.64	( 1.08- 2.49)		High	1.63	( 1.11- 2.40)	1.7	( 1.11- 2.59)		High	1.44	( 0.96- 2.17)	1.54	( 0.99- 2.40)		High	1.47	( 0.92- 2.35)	1.45	( 0.87- 2.42)		High	0.87	( 0.67- 1.11)	0.78	( 0.60- 1.02)

## Sheet: China
CHINA GATS 2010
	Quit smoking in last 12 months						Quit smoking for at least 1 month in last 12 months						Quit smoking for at least 3 months in last 12 months						Quit smoking for at least 6 months in last 12 months						Quit attempts in last 12 months
		Unadjusted		Adjusted				Unadjusted		Adjusted				Unadjusted		Adjusted				Unadjusted		Adjusted				Unadjusted		Adjusted
		Odds Ratio		Odds Ratio				Odds Ratio		Odds Ratio				Odds Ratio		Odds Ratio				Odds Ratio		Odds Ratio				Odds Ratio		Odds Ratio
		OR	(95% CI)	OR	(95% CI)			OR	(95% CI)	OR	(95% CI)			OR	(95% CI)	OR	(95% CI)			OR	(95% CI)	OR	(95% CI)			OR	(95% CI)	OR	(95% CI)
1	Intercept			0.17	( 0.07- 0.44)		Intercept			0.16	( 0.06- 0.40)		Intercept			0.1	( 0.04- 0.25)		Intercept			0.09	( 0.03- 0.28)		Intercept			0.46	( 0.26- 0.81)
	Gender						Gender						Gender						Gender						Gender
2	Men	0.55	( 0.31- 0.97)	0.92	( 0.46- 1.82)		Men	0.53	( 0.29- 0.95)	0.89	( 0.44- 1.81)		Men	0.59	( 0.30- 1.17)	0.99	( 0.43- 2.30)		Men	0.64	( 0.28- 1.49)	1.27	( 0.43- 3.74)		Men	0.72	( 0.48- 1.08)	0.75	( 0.49- 1.15)
3	Women	1		1			Women	1		1			Women	1		1			Women	1		1			Women	1		1
	Age Group						Age Group						Age Group						Age Group						Age Group
4	18-24	0.69	( 0.27- 1.78)	1.34	( 0.44- 4.11)		18-24	0.64	( 0.23- 1.78)	1.28	( 0.38- 4.29)		18-24	0.35	( 0.10- 1.17)	0.65	( 0.13- 3.25)		18-24	0.36	( 0.09- 1.46)	0.89	( 0.15- 5.23)		18-24	1.42	( 0.78- 2.58)	1.52	( 0.81- 2.86)
5	25-34	0.32	( 0.18- 0.56)	0.77	( 0.35- 1.69)		25-34	0.32	( 0.18- 0.58)	0.79	( 0.36- 1.77)		25-34	0.43	( 0.21- 0.88)	0.9	( 0.31- 2.61)		25-34	0.54	( 0.25- 1.16)	1.44	( 0.47- 4.37)		25-34	0.56	( 0.36- 0.87)	0.66	( 0.37- 1.17)
6	35-44	0.37	( 0.20- 0.68)	0.89	( 0.43- 1.83)		35-44	0.38	( 0.20- 0.71)	0.92	( 0.45- 1.91)		35-44	0.52	( 0.26- 1.03)	1.09	( 0.51- 2.37)		35-44	0.48	( 0.20- 1.18)	1.35	( 0.53- 3.45)		35-44	0.62	( 0.41- 0.94)	0.74	( 0.46- 1.20)
7	45-54	0.4	( 0.20- 0.81)	0.89	( 0.41- 1.91)		45-54	0.4	( 0.20- 0.83)	0.9	( 0.41- 1.98)		45-54	0.51	( 0.22- 1.18)	1.05	( 0.43- 2.56)		45-54	0.44	( 0.17- 1.17)	1.16	( 0.42- 3.25)		45-54	0.73	( 0.51- 1.04)	0.86	( 0.58- 1.27)
8	55-64	0.57	( 0.35- 0.93)	0.85	( 0.48- 1.53)		55-64	0.56	( 0.34- 0.94)	0.85	( 0.47- 1.55)		55-64	0.6	( 0.33- 1.11)	0.86	( 0.44- 1.70)		55-64	0.7	( 0.34- 1.42)	1.09	( 0.50- 2.37)		55-64	0.65	( 0.45- 0.96)	0.72	( 0.47- 1.12)
9	65+	1		1			65+	1		1			65+	1		1			65+	1		1			65+	1		1
	Residence						Residence						Residence						Residence						Residence
10	Urban	0.86	( 0.51- 1.46)	0.52	( 0.26- 1.02)		Urban	0.92	( 0.55- 1.55)	0.55	( 0.27- 1.09)		Urban	0.94	( 0.58- 1.52)	0.65	( 0.38- 1.11)		Urban	1.12	( 0.62- 2.02)	1.01	( 0.52- 1.98)		Urban	0.68	( 0.47- 0.98)	0.71	( 0.46- 1.10)
11	Rural	1		1			Rural	1		1			Rural	1		1			Rural	1		1			Rural	1		1
	Education						Education						Education						Education						Education
12	Low	1		1			Low	1		1			Low	1		1			Low	1		1			Low	1		1
13	Middle	0.55	( 0.33- 0.92)	0.59	( 0.36- 0.98)		Middle	0.52	( 0.30- 0.89)	0.55	( 0.33- 0.91)		Middle	0.44	( 0.25- 0.80)	0.5	( 0.25- 1.00)		Middle	0.33	( 0.17- 0.63)	0.36	( 0.17- 0.76)		Middle	1.02	( 0.72- 1.45)	1.17	( 0.84- 1.63)
14	High	0.84	( 0.37- 1.88)	1.18	( 0.45- 3.13)		High	0.85	( 0.38- 1.91)	1.11	( 0.42- 2.90)		High	0.93	( 0.38- 2.27)	1.3	( 0.41- 4.18)		High	1	( 0.39- 2.57)	1.38	( 0.41- 4.71)		High	0.94	( 0.65- 1.36)	1.5	( 0.89- 2.53)
	Employment						Employment						Employment						Employment						Employment
15	Employed	0.25	( 0.15- 0.40)	0.24	( 0.13- 0.45)		Employed	0.26	( 0.16- 0.43)	0.25	( 0.13- 0.49)		Employed	0.39	( 0.21- 0.73)	0.35	( 0.17- 0.74)		Employed	0.34	( 0.17- 0.66)	0.3	( 0.13- 0.67)		Employed	0.67	( 0.44- 1.02)	0.64	( 0.39- 1.06)
16	Unemployed	1		1			Unemployed	1		1			Unemployed	1		1			Unemployed	1		1			Unemployed	1		1
	Wealth Index						Wealth Index						Wealth Index						Wealth Index						Wealth Index
17	Low	1		1			Low	1		1			Low	1		1			Low	1		1			Low	1		1
18	Middle	1.32	( 0.79- 2.19)	1.54	( 0.94- 2.51)		Middle	1.33	( 0.78- 2.27)	1.53	( 0.93- 2.54)		Middle	1.32	( 0.79- 2.22)	1.56	( 0.90- 2.69)		Middle	1.26	( 0.70- 2.25)	1.47	( 0.83- 2.62)		Middle	0.89	( 0.56- 1.41)	0.93	( 0.58- 1.50)
19	High	1.03	( 0.52- 2.03)	1.18	( 0.46- 3.00)		High	1.08	( 0.54- 2.16)	1.2	( 0.46- 3.13)		High	0.89	( 0.46- 1.74)	0.95	( 0.37- 2.48)		High	0.68	( 0.30- 1.53)	0.73	( 0.22- 2.46)		High	0.73	( 0.48- 1.12)	0.88	( 0.51- 1.51)

## Sheet: India
INDIA GATS 2009-2010
	Quit smoking in last 12 months						Quit smoking for at least 1 month in last 12 months						Quit smoking for at least 3 months in last 12 months						Quit smoking for at least 6 months in last 12 months						Quit attempts in last 12 months						Quit tobacco (smoking and smokeless) in last 12 months
		Unadjusted		Adjusted				Unadjusted		Adjusted				Unadjusted		Adjusted				Unadjusted		Adjusted				Unadjusted		Adjusted				Unadjusted		Adjusted
		Odds Ratio		Odds Ratio				Odds Ratio		Odds Ratio				Odds Ratio		Odds Ratio				Odds Ratio		Odds Ratio				Odds Ratio		Odds Ratio				Odds Ratio		Odds Ratio
		OR	(95% CI)	OR	(95% CI)			OR	(95% CI)	OR	(95% CI)			OR	(95% CI)	OR	(95% CI)			OR	(95% CI)	OR	(95% CI)			OR	(95% CI)	OR	(95% CI)			OR	(95% CI)	OR	(95% CI)
1	Intercept			0.08	( 0.03- 0.16)		Intercept			0.06	( 0.03- 0.16)		Intercept			0.04	( 0.01- 0.12)		Intercept			0.03	( 0.01- 0.11)		Intercept			0.49	( 0.31- 0.78)		Intercept			0.03	( 0.01- 0.11)
	Gender						Gender						Gender						Gender						Gender						Gender
2	Men	0.72	( 0.44- 1.19)	0.59	( 0.33- 1.06)		Men	0.8	( 0.45- 1.44)	0.72	( 0.36- 1.44)		Men	0.84	( 0.43- 1.62)	0.64	( 0.30- 1.34)		Men	1.1	( 0.58- 2.09)	0.91	( 0.47- 1.78)		Men	0.98	( 0.77- 1.24)	0.88	( 0.66- 1.17)		Men	1.1	( 0.58- 2.09)	0.91	( 0.47- 1.78)
3	Women	1		1			Women	1		1			Women	1		1			Women	1		1			Women	1		1			Women	1		1
	Age Group						Age Group						Age Group						Age Group						Age Group						Age Group
4	18-24	1.67	( 0.94- 2.97)	1.59	( 0.85- 2.97)		18-24	1.56	( 0.86- 2.81)	1.45	( 0.76- 2.74)		18-24	1.77	( 0.88- 3.57)	1.73	( 0.80- 3.73)		18-24	1.24	( 0.55- 2.81)	1.13	( 0.49- 2.60)		18-24	1.52	( 1.10- 2.12)	1.42	( 1.01- 2.00)		18-24	1.24	( 0.55- 2.81)	1.13	( 0.49- 2.60)
5	25-34	0.92	( 0.54- 1.56)	0.86	( 0.47- 1.56)		25-34	0.73	( 0.42- 1.29)	0.66	( 0.36- 1.23)		25-34	0.77	( 0.40- 1.52)	0.76	( 0.37- 1.60)		25-34	0.73	( 0.34- 1.55)	0.69	( 0.30- 1.57)		25-34	1.09	( 0.85- 1.41)	1.04	( 0.79- 1.37)		25-34	0.73	( 0.34- 1.55)	0.69	( 0.30- 1.57)
6	35-44	0.62	( 0.39- 1.01)	0.62	( 0.35- 1.08)		35-44	0.51	( 0.31- 0.84)	0.49	( 0.27- 0.87)		35-44	0.56	( 0.31- 1.00)	0.59	( 0.29- 1.18)		35-44	0.48	( 0.25- 0.93)	0.5	( 0.23- 1.09)		35-44	1	( 0.79- 1.26)	0.97	( 0.76- 1.24)		35-44	0.48	( 0.25- 0.93)	0.5	( 0.23- 1.09)
7	45-54	0.64	( 0.37- 1.10)	0.65	( 0.36- 1.19)		45-54	0.5	( 0.28- 0.89)	0.49	( 0.26- 0.94)		45-54	0.6	( 0.31- 1.16)	0.65	( 0.30- 1.39)		45-54	0.49	( 0.23- 1.05)	0.53	( 0.23- 1.22)		45-54	0.95	( 0.74- 1.22)	0.93	( 0.73- 1.20)		45-54	0.49	( 0.23- 1.05)	0.53	( 0.23- 1.22)
8	55-64	0.66	( 0.35- 1.24)	0.57	( 0.30- 1.10)		55-64	0.66	( 0.35- 1.26)	0.57	( 0.29- 1.10)		55-64	0.66	( 0.33- 1.31)	0.69	( 0.32- 1.47)		55-64	0.59	( 0.27- 1.28)	0.62	( 0.27- 1.47)		55-64	1.03	( 0.79- 1.33)	0.98	( 0.75- 1.29)		55-64	0.59	( 0.27- 1.28)	0.62	( 0.27- 1.47)
9	65+	1		1			65+	1		1			65+	1		1			65+	1		1			65+	1		1			65+	1		1
	Residence						Residence						Residence						Residence						Residence						Residence
10	Urban	1.07	( 0.78- 1.46)	1.06	( 0.74- 1.52)		Urban	1.06	( 0.76- 1.50)	1.06	( 0.72- 1.58)		Urban	1.01	( 0.70- 1.46)	1.1	( 0.72- 1.69)		Urban	0.83	( 0.55- 1.26)	0.95	( 0.59- 1.55)		Urban	0.98	( 0.83- 1.16)	1.09	( 0.90- 1.33)		Urban	0.83	( 0.55- 1.26)	0.95	( 0.59- 1.55)
11	Rural	1		1			Rural	1		1			Rural	1		1			Rural	1		1			Rural	1		1			Rural	1		1
	Education						Education						Education						Education						Education						Education
12	Low	1		1			Low	1		1			Low	1		1			Low	1		1			Low	1		1			Low	1		1
13	Middle	1.43	( 1.05- 1.95)	1.47	( 1.06- 2.04)		Middle	1.36	( 0.97- 1.91)	1.34	( 0.95- 1.90)		Middle	1.52	( 1.01- 2.29)	1.46	( 0.98- 2.18)		Middle	1.62	( 1.03- 2.53)	1.46	( 0.92- 2.32)		Middle	1.23	( 1.05- 1.44)	1.2	( 1.01- 1.43)		Middle	1.62	( 1.03- 2.53)	1.46	( 0.92- 2.32)
14	High	1.8	( 0.97- 3.33)	2.6	( 1.30- 5.20)		High	1.87	( 0.96- 3.63)	2.67	( 1.28- 5.57)		High	1.86	( 0.84- 4.12)	2.48	( 1.04- 5.94)		High	2.22	( 0.90- 5.47)	2.55	( 0.90- 7.18)		High	1.31	( 0.98- 1.74)	1.3	( 0.93- 1.81)		High	2.22	( 0.90- 5.47)	2.55	( 0.90- 7.18)
	Employment						Employment						Employment						Employment						Employment						Employment
15	Employed	0.82	( 0.56- 1.20)	1.11	( 0.69- 1.76)		Employed	0.81	( 0.53- 1.24)	1.14	( 0.68- 1.89)		Employed	0.76	( 0.48- 1.19)	0.95	( 0.55- 1.65)		Employed	0.74	( 0.47- 1.18)	0.85	( 0.49- 1.46)		Employed	0.92	( 0.76- 1.11)	0.95	( 0.76- 1.20)		Employed	0.74	( 0.47- 1.18)	0.85	( 0.49- 1.46)
16	Unemployed	1		1			Unemployed	1		1			Unemployed	1		1			Unemployed	1		1			Unemployed	1		1			Unemployed	1		1
	Wealth Index						Wealth Index						Wealth Index						Wealth Index						Wealth Index						Wealth Index
17	Low	1		1			Low	1		1			Low	1		1			Low	1		1			Low	1		1			Low	1		1
18	Middle	1.47	( 1.02- 2.10)	1.31	( 0.90- 1.91)		Middle	1.58	( 1.07- 2.35)	1.43	( 0.95- 2.15)		Middle	1.8	( 1.17- 2.76)	1.7	( 1.11- 2.62)		Middle	2.23	( 1.39- 3.58)	2.07	( 1.26- 3.38)		Middle	1.15	( 0.97- 1.36)	1.09	( 0.91- 1.30)		Middle	2.23	( 1.39- 3.58)	2.07	( 1.26- 3.38)
19	High	0.78	( 0.53- 1.14)	0.62	( 0.39- 0.98)		High	0.79	( 0.52- 1.19)	0.63	( 0.39- 1.04)		High	0.91	( 0.58- 1.43)	0.76	( 0.45- 1.26)		High	1.18	( 0.72- 1.93)	0.91	( 0.51- 1.63)		High	1.16	( 0.95- 1.42)	1.06	( 0.83- 1.35)		High	1.18	( 0.72- 1.93)	0.91	( 0.51- 1.63)

## Sheet: Malaysia
MALAYSIA GATS 2011
	Quit smoking in last 12 months						Quit smoking for at least 1 month in last 12 months						Quit smoking for at least 3 months in last 12 months						Quit smoking for at least 6 months in last 12 months						Quit attempts in last 12 months
		Unadjusted		Adjusted				Unadjusted		Adjusted				Unadjusted		Adjusted				Unadjusted		Adjusted				Unadjusted		Adjusted
		Odds Ratio		Odds Ratio				Odds Ratio		Odds Ratio				Odds Ratio		Odds Ratio				Odds Ratio		Odds Ratio				Odds Ratio		Odds Ratio
		OR	(95% CI)	OR	(95% CI)			OR	(95% CI)	OR	(95% CI)			OR	(95% CI)	OR	(95% CI)			OR	(95% CI)	OR	(95% CI)			OR	(95% CI)	OR	(95% CI)
1	Intercept			0.01	( 0.00- 0.12)		Intercept			0.01	( 0.00- 0.15)		Intercept			0.01	( 0.00- 0.18)	1	Intercept			0.01	( 0.00- 0.97)		Intercept			0.36	( 0.11- 1.20)
	Gender						Gender						Gender						Gender						Gender
2	Men	0.53	( 0.10- 2.87)	0.33	( 0.05- 2.29)		Men	0.48	( 0.09- 2.65)	0.28	( 0.04- 1.87)		Men	0.32	( 0.06- 1.75)	0.17	( 0.02- 1.54)	2	Men	0.27	( 0.05- 1.53)	0.12	( 0.01- 1.25)		Men	1.13	( 0.43- 2.96)	0.75	( 0.26- 2.14)
3	Women	1		1			Women	1		1			Women	1		1		3	Women	1		1			Women	1		1
	Age Group						Age Group						Age Group						Age Group						Age Group
4	18-24	9.28	( 1.02-84.18)	20.42	( 1.53-273.4)		18-24	7.33	( 0.77-70.03)	14.1	( 1.01-196.8)		18-24	5.89	( 0.57-60.73)	5.06	( 0.48-53.24)	4	18-24	7.06	( 1.05-47.27)	5.45	( 0.59-50.04)		18-24	3.56	( 1.57- 8.07)	3.87	( 1.47-10.16)
5	25-34	1.23	( 0.09-16.97)	3.35	( 0.15-72.95)		25-34	1.23	( 0.09-16.97)	2.57	( 0.11-59.45)		25-34	1.23	( 0.09-16.97)	1.45	( 0.07-29.51)	5	25-34	1.47	( 0.16-13.91)	1.73	( 0.17-18.06)		25-34	1.61	( 0.75- 3.48)	1.81	( 0.65- 5.00)
6	35-44	4.88	( 0.49-48.64)	14.47	( 0.94-223.9)		35-44	4.88	( 0.49-48.64)	10.9	( 0.66-179.2)		35-44	2.08	( 0.22-20.03)	2.33	( 0.09-57.63)	6	35-44	2.17	( 0.33-14.28)	2.45	( 0.19-31.71)		35-44	2.69	( 1.24- 5.87)	3.27	( 1.18- 9.10)
7	45-54	0.14	( 0.01- 2.26)	0.36	( 0.01-10.77)		45-54	0.14	( 0.01- 2.26)	0.28	( 0.01- 9.03)		45-54	0.14	( 0.01- 2.26)	0.15	( 0.00- 4.90)	7	45-54	0.16	( 0.01- 1.95)	0.18	( 0.01- 3.06)		45-54	2.07	( 0.90- 4.75)	2.52	( 0.90- 7.10)
8	55-64	6.68	( 0.61-73.47)	14.59	( 1.10-193.4)		55-64	6.68	( 0.61-73.47)	13.14	( 0.93-186.3)		55-64	4.32	( 0.32-58.88)	5.44	( 0.50-59.14)	8	55-64	1		1			55-64	1.75	( 0.71- 4.28)	2.05	( 0.74- 5.73)
9	65+	1		1			65+	1		1			65+	1		1			65+*	.	-	-	-		65+	1		1
	Residence						Residence						Residence						Residence						Residence
10	Urban	3.16	( 1.04- 9.63)	2.93	( 1.00- 8.63)		Urban	2.8	( 0.87- 8.99)	2.44	( 0.81- 7.40)		Urban	2.03	( 0.64- 6.47)	1.49	( 0.48- 4.64)	9	Urban	1.99	( 0.55- 7.18)	1.43	( 0.39- 5.29)		Urban	1.38	( 0.99- 1.92)	1.36	( 0.95- 1.95)
11	Rural	1		1			Rural	1		1			Rural	1		1		10	Rural	1		1			Rural	1		1
	Education						Education						Education						Education						Education
12	Low	1		1			Low	1		1			Low	1		1		11	Low	1		1			Low	1		1
13	Moderate	1.07	( 0.22- 5.24)	0.52	( 0.10- 2.58)		Moderate	0.94	( 0.18- 4.81)	0.5	( 0.10- 2.39)		Moderate	3.07	( 0.57-16.52)	2.08	( 0.32-13.40)	12	Moderate	7.44	( 0.85-65.18)	1.1	( 0.08-15.40)		Moderate	1.68	( 1.01- 2.79)	1.2	( 0.67- 2.14)
14	High	2.16	( 0.31-14.97)	0.78	( 0.05-11.62)		High	2.16	( 0.31-14.97)	0.86	( 0.06-12.58)		High	4.71	( 0.39-56.59)	2.22	( 0.14-35.21)		High	13.65	( 0.82-227.6)				High	2.22	( 1.06- 4.66)	1.72	( 0.76- 3.89)
	Employment						Employment						Employment						Employment			1.28	( 0.04-39.24)		Employment
15	Employed	0.32	( 0.09- 1.18)	0.39	( 0.10- 1.52)		Employed	0.46	( 0.12- 1.72)	0.56	( 0.13- 2.39)		Employed	0.28	( 0.07- 1.02)	0.39	( 0.07- 2.23)	13	Employed	0.23	( 0.05- 1.00)	0.29	( 0.04- 2.34)		Employed	0.75	( 0.46- 1.23)	0.65	( 0.35- 1.18)
16	Unemployed	1		1			Unemployed	1		1			Unemployed	1		1		14	Unemployed	1					Unemployed	1		1
	Wealth Index						Wealth Index						Wealth Index						Wealth Index			1			Wealth Index
17	Low	1		1			Low	1		1			Low	1		1		15	Low	1		1			Low	1		1
18	Middle	0.84	( 0.21- 3.38)	0.67	( 0.20- 2.27)		Middle	0.54	( 0.12- 2.39)	0.48	( 0.13- 1.83)		Middle	1.44	( 0.34- 6.05)	1.35	( 0.33- 5.54)	16	Middle	2.29	( 0.48-11.05)	1.85	( 0.37- 9.24)		Middle	1.49	( 1.00- 2.23)	1.3	( 0.85- 1.99)
19	High	2.13	( 0.45-10.00)	1.54	( 0.27- 8.86)		High	2.13	( 0.45-10.00)	1.65	( 0.29- 9.43)		High	4.02	( 1.05-15.50)	3.75	( 0.81-17.43)	17	High	5.19	( 1.05-25.67)	4.16	( 0.66-26.13)		High	1.33	( 0.83- 2.12)	0.99	( 0.60- 1.64)
																			*: All cases are not quiting for this age group.

## Sheet: Mexico
MEXICO GATS 2009
	Quit smoking in last 12 months						Quit smoking for at least 1 month in last 12 months						Quit smoking for at least 3 months in last 12 months						Quit smoking for at least 6 months in last 12 months						Quit attempts in last 12 months
		Unadjusted		Adjusted				Unadjusted		Adjusted				Unadjusted		Adjusted				Unadjusted		Adjusted				Unadjusted		Adjusted
		Odds Ratio		Odds Ratio				Odds Ratio		Odds Ratio				Odds Ratio		Odds Ratio				Odds Ratio		Odds Ratio				Odds Ratio		Odds Ratio
		OR	(95% CI)	OR	(95% CI)			OR	(95% CI)	OR	(95% CI)			OR	(95% CI)	OR	(95% CI)			OR	(95% CI)	OR	(95% CI)			OR	(95% CI)	OR	(95% CI)
1	Intercept			0.42	( 0.16- 1.11)		Intercept			0.38	( 0.14- 1.09)		Intercept			0.27	( 0.09- 0.82)		Intercept			0.09	( 0.03- 0.32)		Intercept			2.28	( 1.14- 4.53)
	Gender						Gender						Gender						Gender						Gender
2	Men	0.71	( 0.49- 1.02)	0.69	( 0.45- 1.06)		Men	0.69	( 0.48- 1.01)	0.7	( 0.45- 1.08)		Men	0.78	( 0.51- 1.19)	0.79	( 0.49- 1.27)		Men	0.62	( 0.38- 1.01)	0.65	( 0.37- 1.15)		Men	0.66	( 0.50- 0.88)	0.65	( 0.47- 0.90)
3	Women	1		1			Women	1		1			Women	1		1			Women	1		1			Women	1		1
	Age Group						Age Group						Age Group						Age Group						Age Group
4	18-24	1.42	( 0.75- 2.69)	1.73	( 0.89- 3.38)		18-24	1.52	( 0.77- 2.99)	1.81	( 0.88- 3.72)		18-24	1.61	( 0.71- 3.64)	1.6	( 0.72- 3.57)		18-24	2.93	( 1.27- 6.76)	2.89	( 1.20- 6.93)		18-24	1.11	( 0.72- 1.71)	1.3	( 0.79- 2.13)
5	25-34	0.99	( 0.49- 1.98)	1.22	( 0.58- 2.54)		25-34	1.07	( 0.50- 2.30)	1.28	( 0.57- 2.89)		25-34	1.33	( 0.58- 3.04)	1.35	( 0.57- 3.21)		25-34	2.31	( 0.94- 5.69)	2.39	( 0.87- 6.55)		25-34	0.93	( 0.61- 1.42)	1.16	( 0.74- 1.83)
6	35-44	0.68	( 0.34- 1.36)	0.86	( 0.43- 1.74)		35-44	0.66	( 0.32- 1.37)	0.82	( 0.40- 1.69)		35-44	0.88	( 0.42- 1.82)	0.9	( 0.41- 1.95)		35-44	1.5	( 0.62- 3.63)	1.57	( 0.59- 4.13)		35-44	0.88	( 0.57- 1.36)	1.08	( 0.67- 1.75)
7	45-54	0.61	( 0.28- 1.35)	0.77	( 0.36- 1.62)		45-54	0.66	( 0.29- 1.52)	0.82	( 0.37- 1.82)		45-54	0.77	( 0.31- 1.92)	0.79	( 0.33- 1.90)		45-54	1.65	( 0.59- 4.63)	1.66	( 0.60- 4.59)		45-54	0.6	( 0.38- 0.94)	0.68	( 0.43- 1.09)
8	55-64	0.86	( 0.37- 1.97)	1.06	( 0.43- 2.64)		55-64	0.95	( 0.40- 2.26)	1.18	( 0.45- 3.08)		55-64	1.19	( 0.43- 3.32)	1.21	( 0.44- 3.34)		55-64	1.91	( 0.68- 5.38)	1.94	( 0.68- 5.50)		55-64	0.81	( 0.52- 1.27)	0.89	( 0.55- 1.45)
9	65+	1		1			65+	1		1			65+	1		1			65+	1		1			65+	1		1
	Residence						Residence						Residence						Residence						Residence
10	Urban	0.69	( 0.50- 0.94)	0.73	( 0.52- 1.04)		Urban	0.74	( 0.53- 1.02)	0.78	( 0.54- 1.12)		Urban	0.82	( 0.58- 1.15)	0.91	( 0.62- 1.33)		Urban	0.84	( 0.56- 1.27)	0.79	( 0.51- 1.23)		Urban	0.72	( 0.58- 0.90)	0.73	( 0.58- 0.93)
11	Rural	1		1			Rural	1		1			Rural	1		1			Rural	1		1			Rural	1		1
	Education						Education						Education						Education						Education
12	Low	1		1			Low	1		1			Low	1		1			Low	1		1			Low	1		1
13	Middle	1.15	( 0.77- 1.72)	1.18	( 0.72- 1.92)		Middle	1.24	( 0.81- 1.89)	1.3	( 0.79- 2.14)		Middle	1.21	( 0.77- 1.89)	1.21	( 0.72- 2.05)		Middle	1.35	( 0.77- 2.39)	1.09	( 0.56- 2.11)		Middle	0.98	( 0.73- 1.31)	0.93	( 0.65- 1.35)
14	High	0.92	( 0.41- 2.05)	1.1	( 0.49- 2.49)		High	1.04	( 0.46- 2.36)	1.28	( 0.57- 2.91)		High	1.11	( 0.45- 2.72)	1.32	( 0.53- 3.27)		High	1.24	( 0.40- 3.83)	1.12	( 0.38- 3.33)		High	0.71	( 0.42- 1.19)	0.72	( 0.42- 1.25)
	Employment						Employment						Employment						Employment						Employment
15	Employed	0.73	( 0.54- 0.98)	0.89	( 0.62- 1.27)		Employed	0.72	( 0.53- 0.98)	0.86	( 0.60- 1.24)		Employed	0.72	( 0.51- 1.01)	0.79	( 0.52- 1.19)		Employed	0.67	( 0.44- 1.01)	0.78	( 0.46- 1.33)		Employed	0.71	( 0.57- 0.89)	0.85	( 0.67- 1.08)
16	Unemployed	1		1			Unemployed	1		1			Unemployed	1		1			Unemployed	1		1			Unemployed	1		1
	Wealth Index						Wealth Index						Wealth Index						Wealth Index						Wealth Index
17	Low	1		1			Low	1		1			Low	1		1			Low	1		1			Low	1		1
18	Middle	0.78	( 0.51- 1.20)	0.79	( 0.51- 1.23)		Middle	0.81	( 0.52- 1.25)	0.78	( 0.50- 1.22)		Middle	0.87	( 0.55- 1.37)	0.84	( 0.52- 1.35)		Middle	1.18	( 0.65- 2.16)	1.15	( 0.62- 2.16)		Middle	0.93	( 0.68- 1.27)	0.94	( 0.67- 1.32)
19	High	0.69	( 0.45- 1.07)	0.67	( 0.42- 1.08)		High	0.73	( 0.47- 1.14)	0.65	( 0.40- 1.06)		High	0.68	( 0.41- 1.13)	0.62	( 0.35- 1.07)		High	1.02	( 0.57- 1.81)	0.95	( 0.52- 1.74)		High	0.84	( 0.62- 1.13)	0.86	( 0.61- 1.22)

## Sheet: Thailand
THAILAND GATS 2011
	Quit smoking in last 12 months						Quit smoking for at least 1 month in last 12 months						Quit smoking for at least 3 months in last 12 months						Quit smoking for at least 6 months in last 12 months						Quit attempts in last 12 months
		Unadjusted		Adjusted				Unadjusted		Adjusted				Unadjusted		Adjusted				Unadjusted		Adjusted				Unadjusted		Adjusted
		Odds Ratio		Odds Ratio				Odds Ratio		Odds Ratio				Odds Ratio		Odds Ratio				Odds Ratio		Odds Ratio				Odds Ratio		Odds Ratio
		OR	(95% CI)	OR	(95% CI)			OR	(95% CI)	OR	(95% CI)			OR	(95% CI)	OR	(95% CI)			OR	(95% CI)	OR	(95% CI)			OR	(95% CI)	OR	(95% CI)
1	Intercept			0.12	( 0.03- 0.50)		Intercept			0.1	( 0.02- 0.40)		Intercept			0.04	( 0.01- 0.14)		Intercept			0.04	( 0.01- 0.15)		Intercept			0.88	( 0.39- 1.99)
	Gender						Gender						Gender						Gender						Gender
2	Men	0.7	( 0.44- 1.13)	0.81	( 0.50- 1.33)		Men	0.72	( 0.45- 1.16)	0.82	( 0.49- 1.37)		Men	0.68	( 0.41- 1.13)	0.76	( 0.44- 1.31)		Men	0.47	( 0.28- 0.81)	0.53	( 0.30- 0.94)		Men	1.11	( 0.83- 1.48)	0.98	( 0.72- 1.33)
3	Women	1		1			Women	1		1			Women	1		1			Women	1		1			Women	1		1
	Age Group						Age Group						Age Group						Age Group						Age Group
4	18-24	1.33	( 0.64- 2.74)	1.46	( 0.69- 3.10)		18-24	1.64	( 0.79- 3.37)	1.78	( 0.86- 3.72)		18-24	2.07	( 0.91- 4.71)	2.11	( 0.91- 4.94)		18-24	2.31	( 0.91- 5.90)	2.73	( 1.04- 7.17)		18-24	2.19	( 1.51- 3.16)	2.01	( 1.37- 2.95)
5	25-34	0.55	( 0.31- 0.99)	0.83	( 0.39- 1.75)		25-34	0.65	( 0.37- 1.16)	1	( 0.49- 2.04)		25-34	1.02	( 0.54- 1.91)	1.56	( 0.70- 3.48)		25-34	1.58	( 0.70- 3.58)	2.5	( 1.04- 5.98)		25-34	1.51	( 1.16- 1.96)	1.45	( 1.06- 1.98)
6	35-44	0.82	( 0.44- 1.52)	1.31	( 0.62- 2.76)		35-44	1.05	( 0.58- 1.91)	1.73	( 0.85- 3.51)		35-44	1.57	( 0.80- 3.06)	2.61	( 1.19- 5.74)		35-44	2.64	( 1.10- 6.35)	4.36	( 1.70-11.19)		35-44	1.3	( 1.02- 1.67)	1.32	( 1.00- 1.74)
7	45-54	0.94	( 0.55- 1.60)	1.42	( 0.74- 2.72)		45-54	1.15	( 0.70- 1.89)	1.78	( 0.99- 3.21)		45-54	1.73	( 0.96- 3.11)	2.73	( 1.40- 5.29)		45-54	3.17	( 1.47- 6.87)	4.8	( 2.12-10.86)		45-54	1.32	( 1.05- 1.65)	1.32	( 1.02- 1.72)
8	55-64	0.72	( 0.38- 1.37)	0.96	( 0.47- 1.97)		55-64	0.94	( 0.51- 1.75)	1.28	( 0.66- 2.50)		55-64	1.32	( 0.67- 2.61)	1.8	( 0.85- 3.80)		55-64	2.68	( 1.11- 6.48)	3.56	( 1.41- 8.99)		55-64	1.12	( 0.87- 1.43)	1.13	( 0.86- 1.48)
9	65+	1		1			65+	1		1			65+	1		1			65+	1		1			65+	1		1
	Residence						Residence						Residence						Residence						Residence
10	Urban	0.95	( 0.67- 1.33)	0.84	( 0.59- 1.18)		Urban	0.97	( 0.68- 1.37)	0.85	( 0.59- 1.21)		Urban	1.03	( 0.71- 1.49)	0.87	( 0.59- 1.28)		Urban	1.2	( 0.79- 1.82)	1.05	( 0.69- 1.59)		Urban	1.12	( 0.93- 1.33)	1.01	( 0.84- 1.21)
11	Rural	1		1			Rural	1		1			Rural	1		1			Rural	1		1			Rural	1		1
	Education						Education						Education						Education						Education
12	Low	1		1			Low	1		1			Low	1		1			Low	1		1			Low	1		1
13	Middle	1.16	( 0.74- 1.83)	0.97	( 0.58- 1.61)		Middle	1.2	( 0.75- 1.93)	0.99	( 0.59- 1.68)		Middle	1.28	( 0.76- 2.14)	1.06	( 0.58- 1.95)		Middle	1	( 0.62- 1.61)	0.94	( 0.57- 1.55)		Middle	1.44	( 1.17- 1.78)	1.12	( 0.90- 1.40)
14	High	1.29	( 0.70- 2.36)	1.09	( 0.51- 2.31)		High	1.4	( 0.76- 2.58)	1.17	( 0.54- 2.52)		High	1.24	( 0.68- 2.25)	0.93	( 0.40- 2.14)		High	1.39	( 0.70- 2.76)	1.11	( 0.46- 2.65)		High	1.52	( 1.13- 2.05)	1.15	( 0.83- 1.61)
	Employment						Employment						Employment						Employment						Employment
15	Employed	0.38	( 0.23- 0.63)	0.4	( 0.23- 0.71)		Employed	0.38	( 0.23- 0.64)	0.38	( 0.21- 0.68)		Employed	0.41	( 0.23- 0.71)	0.37	( 0.20- 0.68)		Employed	0.52	( 0.31- 0.88)	0.42	( 0.24- 0.71)		Employed	0.82	( 0.64- 1.04)	0.87	( 0.67- 1.14)
16	Unemployed	1		1			Unemployed	1		1			Unemployed	1		1			Unemployed	1		1			Unemployed	1		1
	Wealth Index						Wealth Index						Wealth Index						Wealth Index						Wealth Index
17	Low	1		1			Low	1		1			Low	1		1			Low	1		1			Low	1		1
18	Middle	1.13	( 0.71- 1.78)	1.16	( 0.72- 1.89)		Middle	1.17	( 0.73- 1.88)	1.19	( 0.72- 1.96)		Middle	1.06	( 0.64- 1.77)	1.08	( 0.62- 1.87)		Middle	1.4	( 0.83- 2.37)	1.41	( 0.82- 2.40)		Middle	1.11	( 0.90- 1.35)	1.07	( 0.88- 1.31)
19	High	1.66	( 1.00- 2.75)	1.62	( 0.88- 2.96)		High	1.72	( 1.02- 2.91)	1.62	( 0.86- 3.04)		High	1.82	( 1.03- 3.21)	1.75	( 0.86- 3.54)		High	1.85	( 1.06- 3.25)	1.75	( 0.89- 3.44)		High	1.56	( 1.23- 1.99)	1.43	( 1.10- 1.84)

## Sheet: Uruguay
URUGUAY GATS 2009
	Quit smoking in last 12 months						Quit smoking for at least 1 month in last 12 months						Quit smoking for at least 3 months in last 12 months						Quit smoking for at least 6 months in last 12 months						Quit attempts in last 12 months
		Unadjusted		Adjusted				Unadjusted		Adjusted				Unadjusted		Adjusted				Unadjusted		Adjusted				Unadjusted		Adjusted
		Odds Ratio		Odds Ratio				Odds Ratio		Odds Ratio				Odds Ratio		Odds Ratio				Odds Ratio		Odds Ratio				Odds Ratio		Odds Ratio
		OR	(95% CI)	OR	(95% CI)			OR	(95% CI)	OR	(95% CI)			OR	(95% CI)	OR	(95% CI)			OR	(95% CI)	OR	(95% CI)			OR	(95% CI)	OR	(95% CI)
1	Intercept			0.42	( 0.09- 1.86)		Intercept			0.35	( 0.07- 1.67)		Intercept			0.21	( 0.04- 1.02)		Intercept			0.22	( 0.04- 1.34)		Intercept			0.71	( 0.23- 2.18)
	Gender						Gender						Gender						Gender						Gender
2	Men	0.63	( 0.41- 0.96)	0.61	( 0.39- 0.97)		Men	0.65	( 0.42- 1.00)	0.63	( 0.40- 1.00)		Men	0.68	( 0.42- 1.12)	0.65	( 0.39- 1.08)		Men	0.67	( 0.37- 1.19)	0.64	( 0.36- 1.15)		Men	0.98	( 0.74- 1.29)	0.93	( 0.71- 1.23)
3	Women	1		1			Women	1		1			Women	1		1			Women	1		1			Women	1		1
	Age Group						Age Group						Age Group						Age Group						Age Group
4	18-24	2.06	( 0.89- 4.77)	2.08	( 0.86- 4.99)		18-24	2.12	( 0.89- 5.09)	2.15	( 0.87- 5.34)		18-24	2	( 0.83- 4.83)	2.04	( 0.81- 5.11)		18-24	2.97	( 1.16- 7.61)	2.97	( 1.09- 8.13)		18-24	2.85	( 1.67- 4.87)	3.05	( 1.79- 5.20)
5	25-34	1.19	( 0.52- 2.73)	1.3	( 0.56- 3.00)		25-34	1.24	( 0.53- 2.90)	1.36	( 0.58- 3.21)		25-34	1.11	( 0.47- 2.64)	1.23	( 0.52- 2.90)		25-34	1.04	( 0.39- 2.80)	1.15	( 0.41- 3.24)		25-34	1.53	( 0.94- 2.48)	1.65	( 1.02- 2.67)
6	35-44	1.16	( 0.50- 2.68)	1.17	( 0.48- 2.84)		35-44	1.16	( 0.49- 2.75)	1.18	( 0.47- 2.93)		35-44	0.94	( 0.39- 2.26)	0.96	( 0.38- 2.39)		35-44	0.95	( 0.35- 2.56)	0.98	( 0.34- 2.78)		35-44	2.24	( 1.33- 3.79)	2.37	( 1.40- 4.01)
7	45-54	1.13	( 0.44- 2.87)	1.15	( 0.43- 3.02)		45-54	1.11	( 0.42- 2.94)	1.13	( 0.41- 3.11)		45-54	0.78	( 0.27- 2.27)	0.79	( 0.27- 2.31)		45-54	0.96	( 0.28- 3.28)	0.98	( 0.28- 3.46)		45-54	1.73	( 1.04- 2.87)	1.85	( 1.12- 3.06)
8	55-64	0.55	( 0.20- 1.50)	0.51	( 0.18- 1.44)		55-64	0.59	( 0.21- 1.64)	0.55	( 0.19- 1.58)		55-64	0.39	( 0.14- 1.11)	0.37	( 0.13- 1.08)		55-64	0.26	( 0.07- 0.98)	0.24	( 0.06- 0.93)		55-64	1.07	( 0.60- 1.92)	1.14	( 0.63- 2.03)
9	65+	1		1			65+	1		1			65+	1		1			65+	1		1			65+	1		1
	Residence						Residence						Residence						Residence						Residence
10	Urban	0.7	( 0.46- 1.07)	0.58	( 0.38- 0.88)		Urban	0.72	( 0.46- 1.12)	0.59	( 0.38- 0.93)		Urban	0.75	( 0.46- 1.21)	0.61	( 0.37- 0.99)		Urban	0.75	( 0.44- 1.28)	0.59	( 0.34- 1.01)		Urban	0.87	( 0.65- 1.15)	0.91	( 0.68- 1.22)
11	Rural	1		1			Rural	1		1			Rural	1		1			Rural	1		1			Rural	1		1
	Education						Education						Education						Education						Education
12	Low	1		1			Low	1		1			Low	1		1			Low	1		1			Low	1		1
13	Middle	1.14	( 0.70- 1.85)	0.74	( 0.43- 1.29)		Middle	1.1	( 0.67- 1.81)	0.7	( 0.40- 1.23)		Middle	1.07	( 0.63- 1.79)	0.67	( 0.37- 1.21)		Middle	1.19	( 0.65- 2.20)	0.72	( 0.37- 1.40)		Middle	0.88	( 0.63- 1.22)	0.89	( 0.62- 1.29)
14	High	0.79	( 0.27- 2.28)	0.55	( 0.19- 1.59)		High	0.74	( 0.23- 2.33)	0.5	( 0.16- 1.55)		High	0.85	( 0.27- 2.73)	0.59	( 0.19- 1.84)		High	0.55	( 0.18- 1.71)	0.44	( 0.13- 1.47)		High	0.67	( 0.38- 1.17)	0.77	( 0.42- 1.43)
	Employment						Employment						Employment						Employment						Employment
15	Employed	0.7	( 0.46- 1.08)	0.78	( 0.50- 1.22)		Employed	0.7	( 0.45- 1.09)	0.78	( 0.49- 1.23)		Employed	0.68	( 0.44- 1.05)	0.78	( 0.52- 1.19)		Employed	0.59	( 0.36- 0.97)	0.73	( 0.46- 1.18)		Employed	0.99	( 0.76- 1.29)	1.05	( 0.78- 1.41)
16	Unemployed	1		1			Unemployed	1		1			Unemployed	1		1			Unemployed	1		1			Unemployed	1		1
	Wealth Index						Wealth Index						Wealth Index						Wealth Index						Wealth Index
17	Low	1		1			Low	1		1			Low	1		1			Low	1		1			Low	1		1
18	Middle	1.3	( 0.83- 2.04)	1.61	( 1.00- 2.60)		Middle	1.31	( 0.82- 2.11)	1.64	( 0.99- 2.73)		Middle	1.13	( 0.66- 1.93)	1.41	( 0.80- 2.48)		Middle	1.44	( 0.78- 2.65)	1.9	( 0.99- 3.65)		Middle	0.69	( 0.51- 0.94)	0.72	( 0.52- 0.99)
19	High	1.86	( 1.14- 3.03)	2.77	( 1.61- 4.79)		High	1.9	( 1.14- 3.16)	2.93	( 1.67- 5.13)		High	1.82	( 1.07- 3.08)	2.8	( 1.56- 5.02)		High	2.06	( 1.10- 3.87)	3.32	( 1.73- 6.36)		High	0.73	( 0.54- 1.00)	0.77	( 0.53- 1.13)
