# Supplementary material for: Socioeconomic patterns of smoking cessation behavior in low and middle-income countries: Emerging evidence from the Global Adult Tobacco Surveys and International Tobacco Control Surveys
Source: PLoS One. 2019 Sep 6;14(9):e0220223. doi: 10.1371/journal.pone.0220223 (PMC6730869; doi:10.1371/journal.pone.0220223)
Supplement: S3 Tables — (XLSX) [file pone.0220223.s003.xlsx]

## Sheet: Bangladesh
	BANGLADESH GATS 2009
	Quit smoking in last 12 months							Quit smoking for at least 1 month in last 12 months							Quit smoking for at least 3 months in last 12 months							Quit smoking for at least 6 months in last 12 months							Quit attempts in last 12 months							Quit tobacco (smoking and smokeless tobacco) in last 12 months
		Adjusted Quit Rate		Marginal Effects		Omnibus Tests			Adjusted Quit Rate		Marginal Effects		Omnibus Tests			Adjusted Quit Rate		Marginal Effects		Omnibus Tests			Adjusted Quit Rate		Marginal Effects		Omnibus Tests			Adjusted Quit Rate		Marginal Effects		Omnibus Tests			Adjusted Quit Rate		Marginal Effects		Omnibus Tests
		%	(95% CI)	Diff	P-Value	P-Value			%	(95% CI)	Diff	P-Value	P-Value			%	(95% CI)	Diff	P-Value	P-Value			%	(95% CI)	Diff	P-Value	P-Value			%	(95% CI)	Diff	P-Value	P-Value			%	(95% CI)	Diff	P-Value	P-Value
	Total							Total							Total							Total							Total							Total
	Overall quit rate	5.1	( 3.7- 6.8)		.	<.01		Overall quit rate	4.3	( 3.3- 5.7)		.	<.01		Overall quit rate	3.5	( 2.6- 4.7)		.	<.01		Overall quit rate	2.6	( 1.8- 3.6)		.	<.01		Overall quit rate	47.2	(43.9-50.6)		.	0.04		Overall quit rate	3.1	( 2.0- 4.9)		.	<.01
	Gender							Gender							Gender							Gender							Gender							Gender
	Men	5.2	( 3.8- 6.9)		.	0.35		Men	4.4	( 3.3- 5.9)		.	0.32		Men	3.7	( 2.7- 5.0)		.	0.15		Men	2.7	( 1.9- 3.8)		.	0.24		Men	47.7	(44.3-51.2)		.	0.12		Men	3.2	( 2.1- 5.0)		.	0.3
	Women	3.1	( 1.1- 8.5)	-2	0.25	.		Women	2.6	( 0.9- 6.9)	-1.9	0.22	.		Women	1.2	( 0.3- 5.2)	-2.4	0.03	.		Women	1.1	( 0.3- 4.6)	-1.6	0.1	.		Women	33.1	(19.0-51.0)	-15	0.09	.		Women	1.2	( 0.2- 7.9)	-2	0.12	.
	Age Group							Age Group							Age Group							Age Group							Age Group							Age Group
	18-24	9.2	( 5.2-15.8)		.	0.04		18-24	8.5	( 4.8-14.7)		.	0.01		18-24	5.8	( 2.9-11.3)		.	0.04		18-24	3.5	( 1.3- 9.0)		.	0.04		18-24	44.2	(35.6-53.1)		.	0.5		18-24	8.6	( 4.3-16.5)		.	<.01
	25-34	5.1	( 2.2-11.4)	-4.1	0.15	.		25-34	2.5	( 1.3- 5.0)	-6	0.01	.		25-34	1.9	( 1.0- 3.5)	-3.9	0.06	.		25-34	1.2	( 0.6- 2.5)	-2.3	0.2	.		25-34	48.2	(42.6-53.8)	4	0.42	.		25-34	4.2	( 1.7-10.0)	-4.5	0.12	.
	35-44	2.7	( 1.6- 4.4)	-6.5	0.02	.		35-44	2.5	( 1.5- 4.2)	-6	0.02	.		35-44	2.1	( 1.2- 3.6)	-3.8	0.08	.		35-44	1.6	( 0.8- 3.1)	-1.9	0.31	.		35-44	47.5	(42.1-52.9)	3.3	0.54	.		35-44	1	( 0.5- 1.9)	-7.7	0.01	.
	45-54	3.3	( 1.8- 6.2)	-5.9	0.05	.		45-54	3	( 1.5- 5.9)	-5.5	0.05	.		45-54	2.9	( 1.5- 5.9)	-2.9	0.22	.		45-54	1.9	( 0.8- 4.1)	-1.6	0.4	.		45-54	50.6	(44.4-56.7)	6.4	0.23	.		45-54	1.4	( 0.5- 3.7)	-7.2	0.02	.
	55-64	4.6	( 2.4- 8.8)	-4.6	0.15	.		55-64	4.8	( 2.5- 9.1)	-3.7	0.22	.		55-64	4.6	( 2.3- 8.9)	-1.3	0.63	.		55-64	3.5	( 1.7- 7.4)	0	0.99	.		55-64	42.1	(34.6-50.0)	-2.1	0.73	.		55-64	1.2	( 0.4- 3.5)	-7.4	0.02	.
	65+	8.8	( 3.8-18.8)	-0.4	0.92	.		65+	8.7	( 3.7-19.1)	0.2	0.97	.		65+	8.2	( 3.3-19.3)	2.4	0.57	.		65+	7.8	( 2.9-19.2)	4.3	0.3	.		65+	49.8	(39.4-60.2)	5.6	0.4	.		65+	2.6	( 0.8- 7.9)	-6.1	0.09	.
	Residence							Residence							Residence							Residence							Residence							Residence
	Urban	6.3	( 3.8-10.1)		.	0.28		Urban	4.3	( 2.8- 6.6)		.	0.99		Urban	3.9	( 2.5- 6.1)		.	0.66		Urban	2.5	( 1.5- 4.0)		.	0.86		Urban	50.9	(46.1-55.6)		.	0.15		Urban	4.7	( 2.5- 8.7)		.	0.09
	Rural	4.6	( 3.4- 6.4)	-1.6	0.32	.		Rural	4.3	( 3.1- 6.0)	0	0.99	.		Rural	3.4	( 2.4- 4.9)	-0.5	0.66	.		Rural	2.6	( 1.7- 3.9)	0.1	0.86	.		Rural	46.1	(41.8-50.4)	-4.8	0.15	.		Rural	2.5	( 1.6- 4.0)	-2.2	0.14	.
	Education							Education							Education							Education							Education							Education
	Low	6.5	( 3.9-10.7)		.	0.16		Low	4.8	( 3.3- 7.0)		.	0.25		Low	3.6	( 2.5- 5.2)		.	0.4		Low	2.6	( 1.7- 4.1)		.	0.43		Low	46.6	(42.4-50.8)		.	0.84		Low	4.3	( 1.9- 9.3)		.	0.4
	Middle	3	( 1.7- 5.0)	-3.6	0.08	.		Middle	2.9	( 1.7- 4.9)	-1.9	0.12	.		Middle	2.6	( 1.5- 4.6)	-1	0.31	.		Middle	1.8	( 0.9- 3.5)	-0.8	0.35	.		Middle	48.6	(42.8-54.4)	2	0.57	.		Middle	2	( 1.1- 3.7)	-2.3	0.25	.
	High	3.9	( 1.6- 9.0)	-2.6	0.35	.		High	5.4	( 2.2-12.3)	0.6	0.83	.		High	5.2	( 2.1-12.2)	1.5	0.54	.		High	4.1	( 1.4-11.9)	1.5	0.54	.		High	48.4	(38.1-58.9)	1.8	0.75	.		High	2.6	( 1.0- 6.6)	-1.7	0.51	.
	Employment							Employment							Employment							Employment							Employment							Employment
	Employed	4.7	( 3.4- 6.6)		.	0.27		Employed	3.9	( 2.8- 5.3)		.	0.21		Employed	3.2	( 2.2- 4.6)		.	0.25		Employed	2.3	( 1.4- 3.6)		.	0.24		Employed	47.1	(43.6-50.5)		.	0.77		Employed	2.9	( 1.8- 4.6)		.	0.21
	Unemployed	6.8	( 3.7-12.3)	2.1	0.33	.		Unemployed	6.2	( 3.3-11.5)	2.3	0.28	.		Unemployed	5.1	( 2.7- 9.5)	1.9	0.31	.		Unemployed	3.9	( 1.9- 7.7)	1.6	0.3	.		Unemployed	48.4	(39.8-57.0)	1.3	0.77	.		Unemployed	4.5	( 2.2- 9.1)	1.7	0.29	.
	Wealth Index							Wealth Index							Wealth Index							Wealth Index							Wealth Index							Wealth Index
	Low	4.3	( 2.7- 6.7)		.	0.22		Low	4.3	( 2.7- 6.7)		.	0.8		Low	3.9	( 2.3- 6.4)		.	0.54		Low	2.6	( 1.4- 4.9)		.	0.75		Low	44.1	(39.3-49.0)		.	0.07		Low	2.2	( 1.1- 4.2)		.	0.25
	Middle	3.8	( 2.2- 6.5)	-0.4	0.77	.		Middle	3.9	( 2.2- 6.7)	-0.4	0.79	.		Middle	2.7	( 1.5- 4.7)	-1.2	0.35	.		Middle	2.1	( 1.1- 4.0)	-0.5	0.65	.		Middle	46.5	(41.3-51.7)	2.3	0.5	.		Middle	2.2	( 1.0- 4.8)	0	0.99	.
	High	8.7	( 4.1-17.6)	4.5	0.21	.		High	5	( 3.0- 8.3)	0.7	0.67	.		High	4.2	( 2.4- 7.2)	0.4	0.82	.		High	3.1	( 1.6- 6.0)	0.5	0.7	.		High	53.7	(46.9-60.4)	9.6	0.02	.		High	6.2	( 2.2-15.9)	4	0.24	.
	Pay Price/pack				.	0.56		Pay Price/pack				.	0.93		Pay Price/pack				.	0.68		Pay Price/pack				.	0.41		Pay Price/pack 0.28				.	0.5		Pay Price/pack				.	0.84
	Note: For pay price/pack imputation, the sampling geographical areas are secondary sampling unit and primary sampling unit.							Note: For pay price/pack imputation, the sampling geographical areas are secondary sampling unit and primary sampling unit.							Note: For pay price/pack imputation, the sampling geographical areas are secondary sampling unit and primary sampling unit.							Note: For pay price/pack imputation, the sampling geographical areas are secondary sampling unit and primary sampling unit.							Note: For pay price/pack imputation, the sampling geographical areas are secondary sampling unit and primary sampling unit.							Note: For pay price/pack imputation, the sampling geographical areas are secondary sampling unit and primary sampling unit.

## Sheet: Brazil
	BRAZIL GATS 2008
	Quit smoking in last 12 months							Quit smoking for at least 1 month in last 12 months							Quit smoking for at least 3 months in last 12 months							Quit smoking for at least 6 months in last 12 months							Quit attempts in last 12 months
		Adjusted Quit Rate		Marginal Effects		Omnibus Tests			Adjusted Quit Rate		Marginal Effects		Omnibus Tests			Adjusted Quit Rate		Marginal Effects		Omnibus Tests			Adjusted Quit Rate		Marginal Effects		Omnibus Tests			Adjusted Quit Rate		Marginal Effects		Omnibus Tests
		%	(95% CI)	Diff	P-Value	P-Value			%	(95% CI)	Diff	P-Value	P-Value			%	(95% CI)	Diff	P-Value	P-Value			%	(95% CI)	Diff	P-Value	P-Value			%	(95% CI)	Diff	P-Value	P-Value
	Total							Total							Total							Total							Total
	Overall quit rate	11.2	(10.3-12.2)		.	<.01		Overall quit rate	10.7	( 9.8-11.7)		.	<.01		Overall quit rate	8.9	( 8.1- 9.8)		.	<.01		Overall quit rate	6.7	( 6.0- 7.5)		.	<.01		Overall quit rate	48.4	(46.9-49.9)		.	<.01
	Gender							Gender							Gender							Gender							Gender
	Men	10	( 8.8-11.2)		.	<.01		Men	9.4	( 8.3-10.7)		.	<.01		Men	7.8	( 6.8- 9.0)		.	<.01		Men	5.7	( 4.8- 6.7)		.	<.01		Men	45.1	(43.2-47.0)		.	<.01
	Women	13	(11.5-14.7)	3	<.01	.		Women	12.5	(11.0-14.2)	3.1	<.01	.		Women	10.6	( 9.2-12.1)	2.7	<.01	.		Women	8.2	( 7.0- 9.6)	2.5	<.01	.		Women	53.2	(50.9-55.4)	8.1	<.01	.
	Age Group							Age Group							Age Group							Age Group							Age Group
	18-24	14.8	(12.1-18.0)		.	<.01		18-24	13.6	(11.0-16.7)		.	<.01		18-24	11.5	( 9.1-14.4)		.	<.01		18-24	10	( 7.7-12.8)		.	<.01		18-24	52.2	(47.7-56.7)		.	<.01
	25-34	13	(10.8-15.6)	-1.8	0.33	.		25-34	12.7	(10.5-15.2)	-0.9	0.61	.		25-34	10.8	( 8.8-13.1)	-0.7	0.67	.		25-34	8.1	( 6.3-10.3)	-1.9	0.25	.		25-34	52.9	(49.7-56.0)	0.6	0.81	.
	35-44	8.2	( 6.7-10.0)	-6.6	<.01	.		35-44	7.9	( 6.4- 9.7)	-5.7	<.01	.		35-44	6.5	( 5.2- 8.2)	-5	<.01	.		35-44	4.6	( 3.5- 5.9)	-5.4	<.01	.		35-44	46	(42.9-49.1)	-6.2	0.02	.
	45-54	10.1	( 8.2-12.3)	-4.7	0.01	.		45-54	9.7	( 7.9-11.9)	-3.9	0.03	.		45-54	7.9	( 6.3- 9.9)	-3.6	0.03	.		45-54	6	( 4.6- 7.7)	-4	<.01	.		45-54	47.1	(43.7-50.4)	-5.2	0.08	.
	55-64	8.7	( 6.6-11.4)	-6.1	<.01	.		55-64	8.1	( 6.2-10.6)	-5.5	<.01	.		55-64	6.6	( 4.9- 8.8)	-4.9	<.01	.		55-64	4.3	( 3.0- 6.0)	-5.7	<.01	.		55-64	43.7	(39.6-47.9)	-8.5	<.01	.
	65+	16.8	(12.7-21.9)	2	0.5	.		65+	16.3	(12.2-21.4)	2.7	0.36	.		65+	14	(10.1-19.1)	2.5	0.38	.		65+	9.8	( 6.7-14.1)	-0.1	0.95	.		65+	47.4	(41.3-53.5)	-4.9	0.23	.
	Residence							Residence							Residence							Residence							Residence
	Urban	11	(10.0-12.1)		.	0.45		Urban	10.5	( 9.5-11.6)		.	0.41		Urban	8.6	( 7.7- 9.6)		.	0.12		Urban	6.6	( 5.8- 7.5)		.	0.59		Urban	48.4	(46.8-50.0)		.	0.98
	Rural	12.2	( 9.6-15.2)	1.1	0.46	.		Rural	11.7	( 9.2-14.8)	1.2	0.43	.		Rural	10.7	( 8.3-13.7)	2.1	0.15	.		Rural	7.2	( 5.3- 9.8)	0.6	0.6	.		Rural	48.3	(44.4-52.3)	-0.1	0.98	.
	Education							Education							Education							Education							Education
	Low	9.5	( 7.6-11.9)		.	0.07		Low	8.9	( 7.1-11.2)		.	0.04		Low	7.4	( 5.7- 9.5)		.	0.15		Low	5.9	( 4.3- 7.9)		.	0.36		Low	49.8	(46.3-53.3)		.	0.28
	Middle	11.4	(10.2-12.7)	1.9	0.17	.		Middle	10.9	( 9.7-12.2)	1.9	0.13	.		Middle	9.2	( 8.2-10.4)	1.8	0.13	.		Middle	6.8	( 5.9- 7.8)	0.9	0.41	.		Middle	48.3	(46.4-50.2)	-1.5	0.5	.
	High	14.7	(11.2-19.0)	5.2	0.03	.		High	14.4	(11.0-18.7)	5.5	0.02	.		High	11	( 8.1-14.6)	3.5	0.07	.		High	8.3	( 5.8-11.7)	2.4	0.17	.		High	44.6	(39.3-49.9)	-5.2	0.11	.
	Pay Price/pack				.	0.23		Pay Price/pack				.	0.32		Pay Price/pack				.	0.26		Pay Price/pack				.	0.26		Pay Price/pack				.	0.48
	Note: For pay price/pack imputation, the sampling geographical areas are secondary sampling unit and primary sampling unit.							Note: For pay price/pack imputation, the sampling geographical areas are secondary sampling unit and primary sampling unit.							Note: For pay price/pack imputation, the sampling geographical areas are secondary sampling unit and primary sampling unit.							Note: For pay price/pack imputation, the sampling geographical areas are secondary sampling unit and primary sampling unit.							Note: For pay price/pack imputation, the sampling geographical areas are secondary sampling unit and primary sampling unit.

## Sheet: China
	CHINA GATS 2010
	Quit smoking in last 12 months							Quit smoking for at least 1 month in last 12 months							Quit smoking for at least 3 months in last 12 months							Quit smoking for at least 6 months in last 12 months							Quit attempts in last 12 months
		Adjusted Quit Rate		Marginal Effects		Omnibus Tests			Adjusted Quit Rate		Marginal Effects		Omnibus Tests			Adjusted Quit Rate		Marginal Effects		Omnibus Tests			Adjusted Quit Rate		Marginal Effects		Omnibus Tests			Adjusted Quit Rate		Marginal Effects		Omnibus Tests
		%	(95% CI)	Diff	P-Value	P-Value			%	(95% CI)	Diff	P-Value	P-Value			%	(95% CI)	Diff	P-Value	P-Value			%	(95% CI)	Diff	P-Value	P-Value			%	(95% CI)	Diff	P-Value	P-Value
	Total							Total							Total							Total							Total
	Overall quit rate	4.7	( 3.6- 6.1)		.	<.01		Overall quit rate	4.5	( 3.4- 5.9)		.	<.01		Overall quit rate	3.3	( 2.6- 4.2)		.	<.01		Overall quit rate	2.7	( 2.0- 3.5)		.	<.01		Overall quit rate	15.7	(13.2-18.6)		.	<.01
	Gender							Gender							Gender							Gender							Gender
	Men	4.6	( 3.5- 6.1)		.	0.81		Men	4.4	( 3.3- 5.9)		.	0.74		Men	3.3	( 2.6- 4.2)		.	0.98		Men	2.7	( 2.0- 3.6)		.	0.66		Men	15.6	(13.0-18.5)		.	0.31
	Women	5	( 2.7- 9.3)	0.4	0.82	.		Women	5	( 2.6- 9.2)	0.5	0.75	.		Women	3.3	( 1.5- 7.4)	0	0.98	.		Women	2.2	( 0.8- 5.8)	-0.6	0.63	.		Women	18.5	(12.9-25.8)	2.9	0.34	.
	Age Group							Age Group							Age Group							Age Group							Age Group
	18-24	6.4	( 3.1-13.0)		.	0.65		18-24	5.9	( 2.6-12.9)		.	0.83		18-24	2.3	( 0.7- 7.0)		.	0.96		18-24	2.1	( 0.6- 7.1)		.	0.82		18-24	23.3	(14.9-34.4)		.	0.18
	25-34	3.9	( 2.3- 6.4)	-2.6	0.29	.		25-34	3.8	( 2.3- 6.3)	-2.1	0.39	.		25-34	3.2	( 1.7- 5.9)	0.8	0.54	.		25-34	3.3	( 1.7- 6.2)	1.2	0.38	.		25-34	13.1	(10.1-16.9)	-10	0.04	.
	35-44	4.4	( 2.5- 7.6)	-2	0.38	.		35-44	4.4	( 2.5- 7.6)	-1.6	0.51	.		35-44	3.8	( 2.1- 6.8)	1.5	0.39	.		35-44	3.1	( 1.5- 6.2)	1	0.54	.		35-44	14.2	(11.0-18.2)	-9	0.08	.
	45-54	4.4	( 2.5- 7.5)	-2	0.42	.		45-54	4.3	( 2.4- 7.4)	-1.7	0.5	.		45-54	3.6	( 1.9- 6.8)	1.3	0.46	.		45-54	2.7	( 1.2- 5.6)	0.6	0.71	.		45-54	14.9	(11.6-19.1)	-8.3	0.07	.
	55-64	4.3	( 2.9- 6.2)	-2.2	0.39	.		55-64	4.1	( 2.7- 6.1)	-1.9	0.48	.		55-64	3	( 1.8- 5.1)	0.7	0.68	.		55-64	2.5	( 1.4- 4.4)	0.4	0.79	.		55-64	13.5	(10.6-17.0)	-9.8	0.06	.
	65+	4.9	( 3.0- 8.0)	-1.5	0.62	.		65+	4.7	( 2.8- 7.7)	-1.2	0.69	.		65+	3.5	( 1.9- 6.3)	1.2	0.58	.		65+	2.3	( 1.2- 4.4)	0.2	0.9	.		65+	17.5	(12.6-23.7)	-5.8	0.25	.
	Residence							Residence							Residence							Residence							Residence
	Urban	3.4	( 2.1- 5.2)		.	0.05		Urban	3.3	( 2.1- 5.2)		.	0.08		Urban	2.7	( 1.8- 3.9)		.	0.11		Urban	2.7	( 1.7- 4.1)		.	0.97		Urban	13.3	(10.2-17.3)		.	0.13
	Rural	6.1	( 4.1- 9.0)	2.8	0.06	.		Rural	5.8	( 3.9- 8.6)	2.5	0.09	.		Rural	4	( 2.9- 5.5)	1.3	0.11	.		Rural	2.7	( 1.8- 4.0)	0	0.97	.		Rural	17.4	(13.9-21.6)	4.1	0.13	.
	Education							Education							Education							Education							Education
	Low	6.1	( 4.2- 8.8)		.	0.08		Low	6.2	( 4.2- 8.9)		.	0.04		Low	4.7	( 2.9- 7.3)		.	0.08		Low	4.3	( 2.6- 7.1)		.	<.01		Low	15	(11.8-19.0)		.	0.29
	Middle	3.8	( 2.7- 5.4)	-2.3	0.06	.		Middle	3.5	( 2.5- 5.1)	-2.6	0.03	.		Middle	2.4	( 1.7- 3.5)	-2.2	0.08	.		Middle	1.6	( 1.0- 2.5)	-2.7	0.03	.		Middle	15.2	(12.3-18.8)	0.2	0.91	.
	High	7.1	( 3.1-15.8)	1	0.74	.		High	6.8	( 2.9-15.0)	0.6	0.84	.		High	6	( 2.2-15.1)	1.3	0.68	.		High	5.9	( 2.1-15.2)	1.5	0.63	.		High	21.6	(14.4-31.3)	6.6	0.16	.
	Employment							Employment							Employment							Employment							Employment
	Employed	3.4	( 2.6- 4.5)		.	<.01		Employed	3.3	( 2.5- 4.4)		.	<.01		Employed	2.7	( 2.0- 3.7)		.	<.01		Employed	2.1	( 1.4- 3.0)		.	<.01		Employed	14.7	(12.1-17.7)		.	0.03
	Unemployed	12.7	( 7.5-20.8)	9.3	<.01	.		Unemployed	11.8	( 6.7-19.9)	8.5	0.01	.		Unemployed	7.3	( 4.1-12.4)	4.5	0.04	.		Unemployed	6.6	( 3.5-11.9)	4.5	0.04	.		Unemployed	22.2	(15.8-30.4)	7.6	0.05	.
	Wealth Index							Wealth Index							Wealth Index							Wealth Index							Wealth Index
	Low	3.8	( 2.5- 5.8)		.	0.22		Low	3.7	( 2.4- 5.6)		.	0.23		Low	2.9	( 1.8- 4.6)		.	0.22		Low	2.5	( 1.5- 4.3)		.	0.31		Low	16.5	(12.3-21.6)		.	0.64
	Middle	5.7	( 3.5- 9.1)	1.9	0.12	.		Middle	5.4	( 3.3- 8.8)	1.8	0.13	.		Middle	4.4	( 2.8- 6.9)	1.5	0.13	.		Middle	3.7	( 2.1- 6.2)	1.1	0.21	.		Middle	16.7	(12.8-21.5)	0.3	0.93	.
	High	4.5	( 2.4- 8.3)	0.6	0.73	.		High	4.3	( 2.3- 8.2)	0.7	0.71	.		High	2.8	( 1.5- 5.0)	-0.1	0.92	.		High	1.9	( 0.8- 4.3)	-0.7	0.6	.		High	14.1	(10.3-19.0)	-2.4	0.5	.
	Pay Price/pack				.	0.29		Pay Price/pack				.	0.21		Pay Price/pack				.	0.53		Pay Price/pack				.	0.63		Pay Price/pack 0.28				.	0.64
	Note: For pay price/pack imputation, the sampling geographical areas are secondary sampling unit and primary sampling unit.							Note: For pay price/pack imputation, the sampling geographical areas are secondary sampling unit and primary sampling unit.							Note: For pay price/pack imputation, the sampling geographical areas are secondary sampling unit and primary sampling unit.							Note: For pay price/pack imputation, the sampling geographical areas are secondary sampling unit and primary sampling unit.							Note: For pay price/pack imputation, the sampling geographical areas are secondary sampling unit and primary sampling unit.

## Sheet: India
	INDIA GATS 2009-2010
	Quit smoking in last 12 months							Quit smoking for at least 1 month in last 12 months							Quit smoking for at least 3 months in last 12 months							Quit smoking for at least 6 months in last 12 months							Quit attempts in last 12 months							Quit tobacco (smoking and smokeless tobacco) in last 12 months
		Adjusted Quit Rate		Marginal Effects		Omnibus Tests			Adjusted Quit Rate		Marginal Effects		Omnibus Tests			Adjusted Quit Rate		Marginal Effects		Omnibus Tests			Adjusted Quit Rate		Marginal Effects		Omnibus Tests			Adjusted Quit Rate		Marginal Effects		Omnibus Tests			Adjusted Quit Rate		Marginal Effects		Omnibus Tests
		%	(95% CI)	Diff	P-Value	P-Value			%	(95% CI)	Diff	P-Value	P-Value			%	(95% CI)	Diff	P-Value	P-Value			%	(95% CI)	Diff	P-Value	P-Value			%	(95% CI)	Diff	P-Value	P-Value			%	(95% CI)	Diff	P-Value	P-Value
	Total							Total							Total							Total							Total							Total
	Overall quit rate	4.5	( 3.8- 5.3)		.	<.01		Overall quit rate	3.8	( 3.2- 4.6)		.	<.01		Overall quit rate	3	( 2.5- 3.6)		.	<.01		Overall quit rate	2.2	( 1.8- 2.7)		.	<.01		Overall quit rate	2.5	( 2.1- 3.1)		.	<.01		Overall quit rate	37.3	(35.3-39.3)		.	<.01
	Gender							Gender							Gender							Gender							Gender							Gender
	Men	4.3	( 3.6- 5.0)		.	0.07		Men	3.7	( 3.1- 4.4)		.	0.34		Men	2.9	( 2.3- 3.5)		.	0.23		Men	2.2	( 1.7- 2.8)		.	0.77		Men	2.3	( 1.9- 2.9)		.	0.07		Men	37	(34.9-39.2)		.	0.44
	Women	7	( 4.1-11.7)	2.7	0.14	.		Women	5.1	( 2.7- 9.5)	1.4	0.41	.		Women	4.4	( 2.2- 8.4)	1.5	0.31	.		Women	2.4	( 1.3- 4.4)	0.2	0.78	.		Women	4.7	( 2.4- 9.3)	2.4	0.16	.		Women	39.7	(33.5-46.2)	2.6	0.45	.
	Age Group							Age Group							Age Group							Age Group							Age Group							Age Group
	18-24	8.3	( 5.7-12.1)		.	<.01		18-24	7.7	( 5.1-11.3)		.	<.01		18-24	6	( 3.7- 9.5)		.	0.02		18-24	3.6	( 2.0- 6.3)		.	0.25		18-24	3.9	( 2.2- 7.0)		.	0.11		18-24	42.4	(36.6-48.4)		.	0.49
	25-34	4.7	( 3.4- 6.5)	-3.6	0.04	.		25-34	3.7	( 2.5- 5.4)	-4	0.02	.		25-34	2.8	( 1.7- 4.4)	-3.2	0.04	.		25-34	2.2	( 1.3- 3.8)	-1.3	0.29	.		25-34	2.4	( 1.6- 3.5)	-1.5	0.2	.		25-34	37.3	(33.5-41.3)	-5.1	0.14	.
	35-44	3.4	( 2.7- 4.4)	-4.9	<.01	.		35-44	2.7	( 2.1- 3.6)	-4.9	<.01	.		35-44	2.2	( 1.6- 2.9)	-3.9	<.01	.		35-44	1.6	( 1.1- 2.3)	-1.9	0.08	.		35-44	2	( 1.5- 2.7)	-1.9	0.11	.		35-44	36.3	(33.2-39.5)	-6.1	0.06	.
	45-54	3.6	( 2.5- 5.2)	-4.7	<.01	.		45-54	2.8	( 1.9- 4.1)	-4.9	<.01	.		45-54	2.4	( 1.5- 3.6)	-3.7	0.02	.		45-54	1.7	( 1.0- 2.8)	-1.9	0.11	.		45-54	2.4	( 1.5- 3.7)	-1.6	0.23	.		45-54	35.7	(32.4-39.1)	-6.7	0.05	.
	55-64	3.2	( 2.0- 5.1)	-5.1	<.01	.		55-64	3.2	( 2.0- 5.0)	-4.5	<.01	.		55-64	2.5	( 1.5- 4.1)	-3.5	0.03	.		55-64	2	( 1.2- 3.4)	-1.5	0.19	.		55-64	1.7	( 0.9- 3.3)	-2.2	0.08	.		55-64	36.7	(32.7-40.9)	-5.7	0.12	.
	65+	5.5	( 3.4- 8.6)	-2.9	0.15	.		65+	5.4	( 3.4- 8.6)	-2.2	0.26	.		65+	3.6	( 2.0- 6.4)	-2.4	0.17	.		65+	3.2	( 1.7- 5.9)	-0.4	0.78	.		65+	4	( 2.3- 7.1)	0.1	0.96	.		65+	37.7	(32.7-43.0)	-4.7	0.23	.
	Residence							Residence							Residence							Residence							Residence							Residence
	Urban	4.3	( 3.3- 5.5)		.	0.72		Urban	3.7	( 2.7- 4.9)		.	0.74		Urban	2.8	( 2.0- 3.8)		.	0.66		Urban	2.3	( 1.6- 3.2)		.	0.86		Urban	2.4	( 1.8- 3.3)		.	0.77		Urban	36.1	(32.9-39.5)		.	0.48
	Rural	4.5	( 3.7- 5.5)	0.3	0.72	.		Rural	3.9	( 3.1- 4.8)	0.2	0.74	.		Rural	3.1	( 2.4- 3.9)	0.3	0.65	.		Rural	2.2	( 1.6- 2.9)	-0.1	0.86	.		Rural	2.6	( 2.0- 3.3)	0.2	0.77	.		Rural	37.7	(35.2-40.2)	1.6	0.47	.
	Education							Education							Education							Education							Education							Education
	Low	3.6	( 2.9- 4.5)		.	<.01		Low	3.2	( 2.5- 4.1)		.	0.02		Low	2.4	( 1.8- 3.2)		.	0.05		Low	1.8	( 1.3- 2.4)		.	0.1		Low	2	( 1.5- 2.7)		.	0.01		Low	35.6	(32.9-38.3)		.	0.15
	Middle	5.3	( 4.2- 6.6)	1.6	0.03	.		Middle	4.3	( 3.3- 5.5)	1.1	0.1	.		Middle	3.5	( 2.6- 4.6)	1.1	0.07	.		Middle	2.6	( 1.8- 3.5)	0.8	0.12	.		Middle	3	( 2.2- 4.0)	0.9	0.08	.		Middle	39.1	(36.2-42.1)	3.5	0.07	.
	High	8.9	( 4.9-15.5)	5.3	0.05	.		High	8.1	( 4.3-14.8)	4.9	0.06	.		High	5.8	( 2.7-12.2)	3.4	0.14	.		High	4.4	( 1.7-10.7)	2.6	0.21	.		High	5.8	( 3.1-10.3)	3.7	0.04	.		High	41.2	(34.2-48.6)	5.6	0.16	.
	Employment							Employment							Employment							Employment							Employment							Employment
	Employed	4.6	( 3.7- 5.6)		.	0.68		Employed	3.9	( 3.2- 4.9)		.	0.63		Employed	3	( 2.3- 3.8)		.	0.86		Employed	2.1	( 1.6- 2.8)		.	0.54		Employed	2.6	( 2.0- 3.4)		.	0.78		Employed	37	(34.8-39.2)		.	0.55
	Unemployed	4.2	( 2.9- 5.9)	-0.4	0.67	.		Unemployed	3.5	( 2.4- 5.1)	-0.4	0.62	.		Unemployed	3.1	( 2.0- 4.7)	0.1	0.86	.		Unemployed	2.5	( 1.6- 3.8)	0.4	0.56	.		Unemployed	2.4	( 1.4- 3.8)	-0.2	0.77	.		Unemployed	38.6	(34.0-43.4)	1.6	0.55	.
	Wealth Index							Wealth Index							Wealth Index							Wealth Index							Wealth Index							Wealth Index
	Low	4.4	( 3.5- 5.4)		.	<.01		Low	3.6	( 2.8- 4.6)		.	<.01		Low	2.5	( 1.9- 3.3)		.	<.01		Low	1.7	( 1.2- 2.3)		.	<.01		Low	2.1	( 1.6- 2.9)		.	<.01		Low	36	(33.2-38.9)		.	0.44
	Middle	5.6	( 4.3- 7.4)	1.3	0.17	.		Middle	5	( 3.8- 6.7)	1.4	0.1	.		Middle	4.2	( 3.1- 5.7)	1.7	0.02	.		Middle	3.3	( 2.4- 4.7)	1.7	0.01	.		Middle	3.5	( 2.6- 4.7)	1.4	0.03	.		Middle	38.6	(35.6-41.8)	2.6	0.2	.
	High	2.8	( 1.9- 3.9)	-1.6	0.03	.		High	2.3	( 1.6- 3.4)	-1.3	0.05	.		High	1.9	( 1.3- 2.9)	-0.6	0.28	.		High	1.5	( 1.0- 2.3)	-0.1	0.75	.		High	1.8	( 1.2- 2.8)	-0.3	0.63	.		High	38.2	(33.9-42.7)	2.2	0.43	.
	Pay Price/pack				.	0.14		Pay Price/pack				.	0.15		Pay Price/pack				.	0.22		Pay Price/pack				.	0.21		Pay Price/pack				.	0.27		Pay Price/pack 0.28				.	0.02
	Note: For pay price/pack imputation, the sampling geographical areas are secondary sampling unit and primary sampling unit.							Note: for pay price/pack imputation, the sampling geographical areas are primary sampling unit and states.							Note: For pay price/pack imputation, the sampling geographical areas are secondary sampling unit and primary sampling unit.							Note: For pay price/pack imputation, the sampling geographical areas are secondary sampling unit and primary sampling unit.							Note: For pay price/pack imputation, the sampling geographical areas are secondary sampling unit and primary sampling unit.							Note: For pay price/pack imputation, the sampling geographical areas are secondary sampling unit and primary sampling unit.

## Sheet: Malaysia
	MALAYSIA GATS 2011
	Quit smoking in last 12 months							Quit smoking for at least 1 month in last 12 months							Quit smoking for at least 3 months in last 12 months							Quit smoking for at least 6 months in last 12 months							Quit attempts in last 12 months
		Adjusted Quit Rate		Marginal Effects		Omnibus Tests			Adjusted Quit Rate		Marginal Effects		Omnibus Tests			Adjusted Quit Rate		Marginal Effects		Omnibus Tests			Adjusted Quit Rate		Marginal Effects		Omnibus Tests			Adjusted Quit Rate		Marginal Effects		Omnibus Tests
		%	(95% CI)	Diff	P-Value	P-Value			%	(95% CI)	Diff	P-Value	P-Value			%	(95% CI)	Diff	P-Value	P-Value			%	(95% CI)	Diff	P-Value	P-Value			%	(95% CI)	Diff	P-Value	P-Value
	Total							Total							Total							Total							Total
	Overall quit rate	3	( 1.5- 6.0)		.	<.01		Overall quit rate	2.7	( 1.3- 5.7)		.	<.01		Overall quit rate	1.9	( 0.9- 3.8)		.	<.01		Overall quit rate	3.9	( 2.7- 5.5)		.	<.01		Overall quit rate	48.1	(43.6-52.6)		.	<.01
	Gender							Gender							Gender							Gender							Gender
	Men	2.9	( 1.4- 6.0)		.	0.26		Men	2.6	( 1.2- 5.7)		.	0.19		Men	1.8	( 0.9- 3.7)		.	0.11		Men	3.8	( 2.5- 5.6)		.	0.08		Men	47.9	(43.4-52.5)		.	0.43
	Women	7.7	( 1.5-31.6)	4.7	0.44	.		Women	8.2	( 1.6-33.4)	5.6	0.39	.		Women	8.8	( 1.3-41.4)	7	0.38	.		Women	11.8	( 2.0-47.0)	8.1	0.43	.		Women	57.6	(34.2-78.0)	9.7	0.43	.
	Age Group							Age Group							Age Group							Age Group							Age Group
	18-24	6.2	( 2.4-15.1)		.	<.01		18-24	5.3	( 1.9-14.4)		.	<.01		18-24	3.6	( 0.9-13.4)		.	0.05		18-24	3.5	( 0.8-14.7)		.	<.01		18-24	58.7	(47.8-68.8)		.	<.01
	25-34	1.1	( 0.2- 5.6)	-5.1	0.1	.		25-34	1.1	( 0.2- 5.2)	-4.3	0.15	.		25-34	1.1	( 0.2- 5.1)	-2.5	0.35	.		25-34	1.2	( 0.2- 5.7)	-2.3	0.44	.		25-34	40	(31.9-48.6)	-19	<.01	.
	35-44	4.6	( 1.7-11.3)	-1.7	0.46	.		35-44	4.2	( 1.6-10.8)	-1.1	0.6	.		35-44	1.7	( 0.5- 5.6)	-1.9	0.53	.		35-44	1.7	( 0.4- 6.4)	-1.9	0.57	.		35-44	54.5	(45.1-63.6)	-4.2	0.55	.
	45-54	0.1	( 0.0- 0.9)	-6.1	0.04	.		45-54	0.1	( 0.0- 0.9)	-5.2	0.07	.		45-54	0.1	( 0.0- 0.9)	-3.5	0.17	.		45-54	0.1	( 0.0- 1.0)	-3.4	0.21	.		45-54	49.2	(38.1-60.3)	-9.5	0.24	.
	55-64	4.6	( 1.0-18.4)	-1.6	0.71	.		55-64	5	( 1.2-18.9)	-0.3	0.94	.		55-64	3.9	( 0.6-21.5)	0.2	0.95	.		55-64	0.7	( 0.1- 3.8)	-2.8	0.29	.		55-64	44.4	(30.8-58.9)	-14	0.12	.
	65+	0.3	( 0.0- 4.2)	-5.9	0.04	.		65+	0.4	( 0.0- 5.6)	-4.9	0.07	.		65+	0.8	( 0.1- 8.8)	-2.8	0.21	.		65+	50	(10.0-90.0)	46.5	0.08	.		65+	27	(13.5-46.7)	-32	<.01	.
	Residence							Residence							Residence							Residence							Residence
	Urban	3.6	( 1.7- 7.6)		.	0.05		Urban	3.2	( 1.4- 7.1)		.	0.11		Urban	2.1	( 0.9- 4.4)		.	0.49		Urban	4	( 2.4- 6.7)		.	0.59		Urban	49.7	(44.0-55.4)		.	0.2
	Rural	1.3	( 0.6- 2.9)	-2.3	0.1	.		Rural	1.4	( 0.6- 3.1)	-1.8	0.18	.		Rural	1.4	( 0.6- 3.3)	-0.6	0.5	.		Rural	3.5	( 2.0- 6.0)	-0.5	0.77	.		Rural	44.1	(38.0-50.4)	-5.6	0.19	.
	Education							Education							Education							Education							Education
	Low	5	( 1.0-20.8)		.	0.68		Low	4.6	( 0.9-19.7)		.	0.6		Low	1	( 0.2- 5.6)		.	0.73		Low	3.7	( 1.0-12.6)		.	0.99		Low	41.9	(29.5-55.4)		.	0.33
	Middle	2.8	( 1.1- 6.5)	-2.2	0.53	.		Middle	2.4	( 0.9- 6.3)	-2.2	0.5	.		Middle	1.9	( 0.9- 4.1)	1	0.34	.		Middle	3.8	( 2.0- 7.3)	0.1	0.97	.		Middle	47.9	(43.1-52.8)	6	0.37	.
	High	4	( 0.8-17.9)	-1	0.85	.		High	4	( 0.8-17.5)	-0.6	0.91	.		High	2.1	( 0.3-13.0)	1.1	0.62	.		High	4.1	( 0.9-17.2)	0.4	0.94	.		High	56.1	(43.4-68.0)	14.2	0.14	.
	Employment							Employment							Employment							Employment							Employment
	Employed	2.5	( 0.9- 6.3)		.	0.17		Employed	2.4	( 0.9- 6.3)		.	0.44		Employed	1.5	( 0.5- 4.2)		.	0.29		Employed	3.4	( 1.3- 8.5)		.	0.25		Employed	46.4	(41.5-51.3)		.	0.06
	Unemployed	5.8	( 2.4-13.6)	3.4	0.23	.		Unemployed	4.1	( 1.6-10.5)	1.7	0.46	.		Unemployed	3.7	( 1.3-10.0)	2.2	0.35	.		Unemployed	6	( 2.6-13.2)	2.6	0.49	.		Unemployed	59.6	(47.0-71.0)	13.2	0.05	.
	Wealth Index							Wealth Index							Wealth Index							Wealth Index							Wealth Index
	Low	2.8	( 1.1- 7.3)		.	0.53		Low	2.7	( 1.0- 6.9)		.	0.28		Low	0.9	( 0.4- 2.5)		.	0.21		Low	2.9	( 1.6- 5.3)		.	0.3		Low	44.9	(36.8-53.3)		.	0.38
	Middle	2	( 0.8- 4.8)	-0.9	0.54	.		Middle	1.3	( 0.4- 3.8)	-1.3	0.32	.		Middle	1.3	( 0.4- 3.6)	0.3	0.68	.		Middle	3.5	( 1.9- 6.4)	0.5	0.74	.		Middle	51.2	(44.8-57.5)	6.2	0.23	.
	High	4.2	( 1.3-13.0)	1.4	0.65	.		High	4.2	( 1.3-13.1)	1.6	0.6	.		High	3.3	( 1.3- 8.4)	2.4	0.17	.		High	4.9	( 2.0-11.4)	1.9	0.45	.		High	46.7	(39.0-54.5)	1.7	0.78	.
	Pay Price/pack				.	0.32		Pay Price/pack				.	0.36		Pay Price/pack				.	0.28		Pay Price/pack				.	0.37		Pay Price/pack 0.28				.	0.58
	Note: For pay price/pack imputation, the sampling geographical areas are secondary sampling unit and primary sampling unit.							Note: For pay price/pack imputation, the sampling geographical areas are secondary sampling unit and primary sampling unit.							Note: For pay price/pack imputation, the sampling geographical areas are secondary sampling unit and primary sampling unit.							Note: For pay price/pack imputation, the sampling geographical areas are secondary sampling unit and primary sampling unit.							Note: For pay price/pack imputation, the sampling geographical areas are secondary sampling unit and primary sampling unit.

## Sheet: Mexico
	MEXICO GATS 2009
	Quit smoking in last 12 months							Quit smoking for at least 1 month in last 12 months							Quit smoking for at least 3 months in last 12 months							Quit smoking for at least 6 months in last 12 months							Quit attempts in last 12 months
		Adjusted Quit Rate		Marginal Effects		Omnibus Tests			Adjusted Quit Rate		Marginal Effects		Omnibus Tests			Adjusted Quit Rate		Marginal Effects		Omnibus Tests			Adjusted Quit Rate		Marginal Effects		Omnibus Tests			Adjusted Quit Rate		Marginal Effects		Omnibus Tests
		%	(95% CI)	Diff	P-Value	P-Value			%	(95% CI)	Diff	P-Value	P-Value			%	(95% CI)	Diff	P-Value	P-Value			%	(95% CI)	Diff	P-Value	P-Value			%	(95% CI)	Diff	P-Value	P-Value
	Total							Total							Total							Total							Total
	Overall quit rate	15.8	(13.9-18.0)		.	<.01		Overall quit rate	15.1	(13.1-17.3)		.	<.01		Overall quit rate	12.6	(10.8-14.7)		.	<.01		Overall quit rate	8.7	( 6.9-10.8)		.	<.01		Overall quit rate	52.7	(49.7-55.6)		.	<.01
	Gender							Gender							Gender							Gender							Gender
	Men	14.5	(12.3-17.0)		.	0.09		Men	13.8	(11.6-16.4)		.	0.11		Men	11.9	( 9.9-14.3)		.	0.32		Men	7.7	( 5.8-10.0)		.	0.14		Men	50.2	(46.5-53.9)		.	0.02
	Women	19.5	(14.8-25.4)	5	0.11	.		Women	18.5	(13.8-24.4)	4.7	0.13	.		Women	14.6	(10.3-20.4)	2.7	0.35	.		Women	11.3	( 7.3-17.0)	3.6	0.18	.		Women	59.5	(53.2-65.4)	9.3	0.01	.
	Age Group							Age Group							Age Group							Age Group							Age Group
	18-24	21	(16.6-26.1)		.	0.04		18-24	20.2	(15.8-25.3)		.	0.02		18-24	15.7	(11.9-20.4)		.	0.24		18-24	11.1	( 7.8-15.5)		.	0.14		18-24	57.1	(51.3-62.7)		.	0.04
	25-34	15.8	(11.9-20.8)	-5.2	0.13	.		25-34	15.2	(11.4-20.2)	-4.9	0.15	.		25-34	13.6	( 9.9-18.5)	-2.1	0.49	.		25-34	9.3	( 6.0-14.2)	-1.7	0.51	.		25-34	55.3	(50.3-60.2)	-1.8	0.63	.
	35-44	11.8	( 8.7-15.8)	-9.2	<.01	.		35-44	10.3	( 7.7-13.7)	-9.9	<.01	.		35-44	9.5	( 7.0-12.8)	-6.2	0.03	.		35-44	6.3	( 4.2- 9.5)	-4.7	0.05	.		35-44	51.6	(45.5-57.8)	-5.5	0.2	.
	45-54	10.6	( 6.6-16.6)	-10	<.01	.		45-54	10.3	( 6.3-16.3)	-9.9	<.01	.		45-54	8.5	( 4.9-14.4)	-7.2	0.03	.		45-54	6.7	( 3.4-12.7)	-4.3	0.14	.		45-54	41.6	(34.1-49.5)	-16	<.01	.
	55-64	14.1	( 7.9-23.9)	-6.9	0.1	.		55-64	14.2	( 7.9-24.2)	-6	0.16	.		55-64	12.3	( 6.7-21.5)	-3.4	0.38	.		55-64	7.7	( 3.8-15.2)	-3.3	0.25	.		55-64	49.2	(40.1-58.4)	-7.9	0.18	.
	65+	13.4	( 7.8-21.9)	-7.6	0.08	.		65+	12.3	( 6.7-21.5)	-7.9	0.07	.		65+	10.4	( 5.4-19.3)	-5.2	0.2	.		65+	4.2	( 1.8- 9.3)	-6.9	<.01	.		65+	49.2	(39.8-58.7)	-7.9	0.19	.
	Residence							Residence							Residence							Residence							Residence
	Urban	15.1	(12.9-17.5)		.	0.08		Urban	14.5	(12.3-17.0)		.	0.17		Urban	12.4	(10.4-14.8)		.	0.62		Urban	8.4	( 6.4-10.8)		.	0.29		Urban	51.4	(48.1-54.7)		.	<.01
	Rural	19.4	(15.3-24.3)	4.3	0.09	.		Rural	17.9	(13.8-22.8)	3.4	0.19	.		Rural	13.5	(10.1-17.8)	1.1	0.63	.		Rural	10.3	( 7.5-14.0)	2	0.31	.		Rural	59.3	(54.9-63.6)	7.9	<.01	.
	Education							Education							Education							Education							Education
	Low	14.1	( 9.7-20.0)		.	0.8		Low	12.4	( 8.4-18.1)		.	0.58		Low	10.8	( 7.1-16.1)		.	0.73		Low	8.1	( 4.5-14.0)		.	0.96		Low	54.6	(46.5-62.4)		.	0.51
	Middle	16.1	(13.9-18.7)	2.1	0.49	.		Middle	15.5	(13.2-18.1)	3.1	0.28	.		Middle	12.8	(10.7-15.3)	2	0.44	.		Middle	8.7	( 6.8-11.1)	0.7	0.79	.		Middle	53	(49.9-56.1)	-1.6	0.71	.
	High	15.3	( 8.4-26.2)	1.2	0.82	.		High	15.3	( 8.4-26.3)	2.9	0.56	.		High	13.7	( 7.0-25.3)	2.9	0.57	.		High	9	( 3.8-19.9)	0.9	0.84	.		High	47.4	(36.9-58.0)	-7.2	0.26	.
	Employment							Employment							Employment							Employment							Employment
	Employed	15.3	(12.7-18.2)		.	0.52		Employed	14.4	(11.8-17.4)		.	0.41		Employed	11.7	( 9.4-14.5)		.	0.25		Employed	8	( 5.8-10.9)		.	0.36		Employed	50.9	(47.5-54.4)		.	0.07
	Unemployed	16.8	(13.5-20.7)	1.5	0.52	.		Unemployed	16.3	(13.1-20.1)	1.9	0.42	.		Unemployed	14.4	(11.1-18.4)	2.6	0.27	.		Unemployed	10	( 7.0-13.9)	2	0.37	.		Unemployed	56.3	(51.1-61.4)	5.4	0.08	.
	Wealth Index							Wealth Index							Wealth Index							Wealth Index							Wealth Index
	Low	19.8	(14.7-26.1)		.	0.26		Low	19.3	(14.2-25.7)		.	0.22		Low	16.3	(11.5-22.7)		.	0.18		Low	8.5	( 5.5-13.0)		.	0.75		Low	54.2	(47.2-61.0)		.	0.64
	Middle	16.5	(13.0-20.6)	-3.3	0.31	.		Middle	15.8	(12.4-19.9)	-3.5	0.29	.		Middle	14.1	(10.9-18.0)	-2.2	0.48	.		Middle	9.7	( 6.7-13.9)	1.2	0.65	.		Middle	54.2	(49.9-58.3)	0	1	.
	High	14.3	(11.6-17.6)	-5.5	0.12	.		High	13.5	(10.9-16.7)	-5.8	0.1	.		High	10.8	( 8.3-13.9)	-5.5	0.1	.		High	8.1	( 5.8-11.2)	-0.4	0.86	.		High	51.3	(46.8-55.9)	-2.8	0.5	.
	Pay Price/pack				.	0.44		Pay Price/pack				.	0.34		Pay Price/pack				.	0.43		Pay Price/pack				.	0.7		Pay Price/pack 0.28				.	0.69
	Note: For pay price/pack imputation, the sampling geographical areas are secondary sampling unit and primary sampling unit.							Note: For pay price/pack imputation, the sampling geographical areas are secondary sampling unit and primary sampling unit.							Note: For pay price/pack imputation, the sampling geographical areas are secondary sampling unit and primary sampling unit.							Note: For pay price/pack imputation, the sampling geographical areas are secondary sampling unit and primary sampling unit.							Note: For pay price/pack imputation, the sampling geographical areas are secondary sampling unit and primary sampling unit.

## Sheet: Thailand
	THAILAND GATS 2011
	Quit smoking in last 12 months							Quit smoking for at least 1 month in last 12 months							Quit smoking for at least 3 months in last 12 months							Quit smoking for at least 6 months in last 12 months							Quit attempts in last 12 months
		Adjusted Quit Rate		Marginal Effects		Omnibus Tests			Adjusted Quit Rate		Marginal Effects		Omnibus Tests			Adjusted Quit Rate		Marginal Effects		Omnibus Tests			Adjusted Quit Rate		Marginal Effects		Omnibus Tests			Adjusted Quit Rate		Marginal Effects		Omnibus Tests
		%	(95% CI)	Diff	P-Value	P-Value			%	(95% CI)	Diff	P-Value	P-Value			%	(95% CI)	Diff	P-Value	P-Value			%	(95% CI)	Diff	P-Value	P-Value			%	(95% CI)	Diff	P-Value	P-Value
	Total							Total							Total							Total							Total
	Overall quit rate	5.5	( 4.6- 6.6)		.	<.01		Overall quit rate	5.2	( 4.3- 6.3)		.	<.01		Overall quit rate	4.2	( 3.4- 5.2)		.	<.01		Overall quit rate	2.9	( 2.3- 3.7)		.	<.01		Overall quit rate	50.8	(48.1-53.5)		.	<.01
	Gender							Gender							Gender							Gender							Gender
	Men	5.4	( 4.4- 6.6)		.	0.41		Men	5.1	( 4.1- 6.3)		.	0.45		Men	4.1	( 3.3- 5.2)		.	0.32		Men	2.7	( 2.1- 3.6)		.	0.03		Men	50.7	(47.9-53.5)		.	0.85
	Women	6.6	( 4.3- 9.9)	1.1	0.44	.		Women	6.1	( 4.0- 9.3)	1	0.48	.		Women	5.3	( 3.3- 8.4)	1.2	0.36	.		Women	5	( 3.1- 7.9)	2.3	0.07	.		Women	51.4	(44.1-58.7)	0.7	0.85	.
	Age Group							Age Group							Age Group							Age Group							Age Group
	18-24	6.6	( 4.0-10.8)		.	0.16		18-24	6.1	( 3.7-10.1)		.	0.06		18-24	4.3	( 2.4- 7.8)		.	0.02		18-24	2.4	( 1.4- 4.3)		.	<.01		18-24	59.6	(51.7-67.0)		.	0.01
	25-34	3.9	( 2.7- 5.7)	-2.7	0.15	.		25-34	3.6	( 2.4- 5.3)	-2.6	0.14	.		25-34	3.2	( 2.1- 5.0)	-1.1	0.47	.		25-34	2.2	( 1.4- 3.5)	-0.2	0.81	.		25-34	51.5	(45.9-57.0)	-8.2	0.07	.
	35-44	6	( 4.0- 8.9)	-0.6	0.76	.		35-44	6	( 4.0- 8.9)	-0.2	0.93	.		35-44	5.3	( 3.4- 8.0)	0.9	0.58	.		35-44	3.8	( 2.2- 6.4)	1.4	0.22	.		35-44	49.7	(45.5-54.0)	-9.9	0.03	.
	45-54	6.5	( 4.7- 8.8)	-0.2	0.93	.		45-54	6.1	( 4.4- 8.4)	0	0.99	.		45-54	5.5	( 3.9- 7.6)	1.2	0.48	.		45-54	4.2	( 2.9- 6.0)	1.7	0.12	.		45-54	50	(45.8-54.2)	-9.6	0.03	.
	55-64	4.5	( 2.9- 6.7)	-2.2	0.24	.		55-64	4.5	( 3.0- 6.8)	-1.6	0.35	.		55-64	3.7	( 2.4- 5.7)	-0.6	0.67	.		55-64	3.1	( 1.8- 5.3)	0.7	0.56	.		55-64	46.5	(41.6-51.5)	-13	<.01	.
	65+	4.7	( 2.8- 7.8)	-2	0.33	.		65+	3.6	( 2.2- 5.7)	-2.6	0.15	.		65+	2.1	( 1.2- 3.7)	-2.2	0.12	.		65+	0.9	( 0.4- 1.9)	-1.5	0.06	.		65+	42	(36.7-47.4)	-18	<.01	.
	Residence							Residence							Residence							Residence							Residence
	Urban	4.9	( 4.0- 6.0)		.	0.32		Urban	4.6	( 3.7- 5.7)		.	0.36		Urban	3.8	( 3.1- 4.8)		.	0.47		Urban	3	( 2.3- 3.8)		.	0.83		Urban	51.1	(48.4-53.7)		.	0.84
	Rural	5.8	( 4.5- 7.3)	0.9	0.32	.		Rural	5.4	( 4.2- 7.0)	0.8	0.37	.		Rural	4.4	( 3.3- 5.8)	0.5	0.48	.		Rural	2.9	( 2.1- 4.0)	-0.1	0.83	.		Rural	50.6	(47.0-54.2)	-0.5	0.84	.
	Education							Education							Education							Education							Education
	Low	5.5	( 4.2- 7.3)		.	0.95		Low	5.1	( 3.8- 6.8)		.	0.9		Low	4.2	( 2.9- 5.9)		.	0.93		Low	2.9	( 2.1- 4.2)		.	0.91		Low	49.6	(46.1-53.0)		.	0.48
	Moderate	5.4	( 3.8- 7.6)	-0.2	0.9	.		Moderate	5.1	( 3.5- 7.3)	0	0.98	.		Moderate	4.4	( 3.0- 6.4)	0.2	0.85	.		Moderate	2.8	( 2.0- 3.9)	-0.2	0.82	.		Moderate	52.4	(48.0-56.7)	2.8	0.31	.
	High	6	( 3.2-10.7)	0.4	0.83	.		High	5.9	( 3.2-10.7)	0.8	0.7	.		High	3.9	( 2.1- 7.1)	-0.3	0.86	.		High	3.2	( 1.6- 6.5)	0.3	0.82	.		High	53.5	(46.1-60.8)	4	0.34	.
	Employment							Employment							Employment							Employment							Employment
	Employed	4.6	( 3.7- 5.7)		.	<.01		Employed	4.3	( 3.4- 5.3)		.	<.01		Employed	3.5	( 2.7- 4.4)		.	<.01		Employed	2.5	( 1.9- 3.2)		.	<.01		Employed	50.2	(47.3-53.1)		.	0.21
	Unemployed	10.6	( 6.8-16.4)	6.1	0.02	.		Unemployed	10.5	( 6.6-16.4)	6.2	0.01	.		Unemployed	8.9	( 5.4-14.3)	5.4	0.02	.		Unemployed	5.8	( 3.5- 9.3)	3.3	0.02	.		Unemployed	54.3	(48.2-60.3)	4.1	0.21	.
	Wealth Index							Wealth Index							Wealth Index							Wealth Index							Wealth Index
	Low	4.7	( 3.4- 6.5)		.	0.28		Low	4.4	( 3.1- 6.1)		.	0.32		Low	3.6	( 2.4- 5.2)		.	0.19		Low	2.2	( 1.6- 3.2)		.	0.24		Low	48.1	(44.0-52.3)		.	0.02
	Middle	5.4	( 4.0- 7.2)	0.7	0.54	.		Middle	5.1	( 3.8- 7.0)	0.8	0.49	.		Middle	3.8	( 2.8- 5.3)	0.3	0.79	.		Middle	3.1	( 2.1- 4.5)	0.9	0.22	.		Middle	50.2	(46.8-53.7)	2.1	0.4	.
	High	7.3	( 4.9-10.9)	2.6	0.14	.		High	6.8	( 4.5-10.3)	2.5	0.16	.		High	6.1	( 3.8- 9.7)	2.5	0.15	.		High	3.8	( 2.3- 6.3)	1.6	0.15	.		High	57.2	(52.1-62.1)	9	<.01	.
	Pay Price/pack				.	0.83		Pay Price/pack				.	0.81		Pay Price/pack				.	0.58		Pay Price/pack				.	0.52		Pay Price/pack 0.28				.	0.51
	Note: For pay price/pack imputation, the sampling geographical areas are secondary sampling unit and primary sampling unit.							Note: For pay price/pack imputation, the sampling geographical areas are secondary sampling unit and primary sampling unit.							Note: For pay price/pack imputation, the sampling geographical areas are secondary sampling unit and primary sampling unit.							Note: For pay price/pack imputation, the sampling geographical areas are secondary sampling unit and primary sampling unit.							Note: For pay price/pack imputation, the sampling geographical areas are secondary sampling unit and primary sampling unit.

## Sheet: Uruguay
	URUGUAY GATS 2009
	Quit smoking in last 12 months							Quit smoking for at least 1 month in last 12 months							Quit smoking for at least 3 months in last 12 months							Quit smoking for at least 6 months in last 12 months							Quit attempts in last 12 months
		Adjusted Quit Rate		Marginal Effects		Omnibus Tests			Adjusted Quit Rate		Marginal Effects		Omnibus Tests			Adjusted Quit Rate		Marginal Effects		Omnibus Tests			Adjusted Quit Rate		Marginal Effects		Omnibus Tests			Adjusted Quit Rate		Marginal Effects		Omnibus Tests
		%	(95% CI)	Diff	P-Value	P-Value			%	(95% CI)	Diff	P-Value	P-Value			%	(95% CI)	Diff	P-Value	P-Value			%	(95% CI)	Diff	P-Value	P-Value			%	(95% CI)	Diff	P-Value	P-Value
	Total							Total							Total							Total							Total
	Overall quit rate	11.9	( 9.7-14.5)		.	<.01		Overall quit rate	11.4	( 9.2-14.0)		.	<.01		Overall quit rate	9.9	( 7.8-12.5)		.	<.01		Overall quit rate	7.6	( 5.7-10.0)		.	<.01		Overall quit rate	50.8	(47.1-54.5)		.	<.01
	Gender							Gender							Gender							Gender							Gender
	Men	9.8	( 7.2-13.0)		.	0.03		Men	9.4	( 6.9-12.7)		.	0.05		Men	8.3	( 5.9-11.6)		.	0.09		Men	6.3	( 4.3- 9.2)		.	0.13		Men	49.7	(45.2-54.3)		.	0.43
	Women	14.8	(11.3-19.0)	5	0.04	.		Women	14	(10.6-18.3)	4.6	0.05	.		Women	12.1	( 8.8-16.3)	3.8	0.1	.		Women	9.3	( 6.4-13.4)	3	0.14	.		Women	52.2	(47.1-57.3)	2.5	0.43	.
	Age Group							Age Group							Age Group							Age Group							Age Group
	18-24	17.7	(12.5-24.5)		.	0.02		18-24	17.2	(12.0-23.9)		.	0.03		18-24	16.4	(11.1-23.4)		.	<.01		18-24	15.3	(10.3-22.2)		.	<.01		18-24	63	(54.6-70.7)		.	<.01
	25-34	12	( 8.2-17.2)	-5.7	0.11	.		25-34	11.7	( 7.9-17.0)	-5.4	0.12	.		25-34	10.7	( 7.0-15.9)	-5.7	0.1	.		25-34	6.7	( 3.9-11.2)	-8.6	<.01	.		25-34	47	(40.7-53.4)	-16	<.01	.
	35-44	11	( 7.3-16.3)	-6.8	0.07	.		35-44	10.3	( 6.7-15.6)	-6.8	0.06	.		35-44	8.5	( 5.3-13.6)	-7.8	0.03	.		35-44	5.7	( 3.3- 9.7)	-9.6	<.01	.		35-44	56.2	(48.8-63.3)	-6.8	0.2	.
	45-54	10.8	( 6.4-17.7)	-7	0.1	.		45-54	9.9	( 5.6-16.9)	-7.2	0.08	.		45-54	7.2	( 3.6-13.9)	-9.2	0.03	.		45-54	5.8	( 2.4-13.2)	-9.5	0.02	.		45-54	49.9	(42.7-57.0)	-13	0.02	.
	55-64	5.2	( 2.8- 9.6)	-13	<.01	.		55-64	5.2	( 2.7- 9.6)	-12	<.01	.		55-64	3.5	( 1.8- 6.8)	-13	<.01	.		55-64	1.5	( 0.5- 4.1)	-14	<.01	.		55-64	36.9	(28.5-46.3)	-26	<.01	.
	65+	9.6	( 4.8-18.2)	-8.2	0.07	.		65+	8.9	( 4.3-17.6)	-8.2	0.06	.		65+	8.9	( 4.3-17.5)	-7.5	0.1	.		65+	5.9	( 2.5-13.3)	-9.4	0.01	.		65+	35.8	(26.9-45.9)	-27	<.01	.
	Residence							Residence							Residence							Residence							Residence
	Urban	11.5	( 9.2-14.3)		.	<.01		Urban	11	( 8.7-13.8)		.	0.02		Urban	9.6	( 7.4-12.4)		.	0.05		Urban	7.3	( 5.4- 9.9)		.	0.05		Urban	50.5	(46.6-54.4)		.	0.27
	Rural	18.1	(13.5-23.8)	6.6	0.02	.		Rural	17	(12.4-22.9)	6	0.04	.		Rural	14.7	(10.4-20.3)	5	0.07	.		Rural	11.6	( 8.0-16.6)	4.3	0.08	.		Rural	54.5	(48.2-60.7)	4	0.28	.
	Education							Education							Education							Education							Education
	Low	13.9	(10.1-18.7)		.	0.39		Low	13.7	( 9.9-18.6)		.	0.3		Low	12.1	( 8.4-17.0)		.	0.34		Low	9.1	( 6.1-13.4)		.	0.35		Low	52.7	(47.0-58.3)		.	0.53
	Middle	10.8	( 7.8-14.8)	-3.1	0.29	.		Middle	10.1	( 7.2-14.0)	-3.6	0.21	.		Middle	8.5	( 5.9-12.2)	-3.5	0.19	.		Middle	6.8	( 4.5-10.3)	-2.3	0.33	.		Middle	49.6	(43.7-55.4)	-3.1	0.47	.
	High	8.3	( 3.4-19.1)	-5.5	0.2	.		High	7.5	( 2.8-18.6)	-6.2	0.15	.		High	7.6	( 2.8-18.7)	-4.5	0.29	.		High	4.3	( 1.5-11.6)	-4.8	0.11	.		High	44.8	(32.5-57.7)	-7.9	0.28	.
	Employment							Employment							Employment							Employment							Employment
	Employed	11.1	( 8.7-14.0)		.	0.27		Employed	10.6	( 8.2-13.6)		.	0.28		Employed	9.2	( 6.9-12.2)		.	0.25		Employed	6.9	( 4.8- 9.7)		.	0.2		Employed	51.1	(47.0-55.3)		.	0.74
	Unemployed	13.7	( 9.9-18.7)	2.6	0.29	.		Unemployed	13.1	( 9.4-18.1)	2.5	0.3	.		Unemployed	11.4	( 8.3-15.4)	2.2	0.26	.		Unemployed	9	( 6.4-12.7)	2.2	0.21	.		Unemployed	50	(43.7-56.3)	-1.2	0.74	.
	Wealth Index							Wealth Index							Wealth Index							Wealth Index							Wealth Index
	Low	7.1	( 5.1- 9.9)		.	<.01		Low	6.6	( 4.7- 9.4)		.	<.01		Low	6.1	( 4.2- 8.9)		.	<.01		Low	4	( 2.4- 6.6)		.	<.01		Low	54.7	(49.0-60.3)		.	0.21
	Middle	10.9	( 8.2-14.3)	3.8	0.05	.		Middle	10.3	( 7.7-13.7)	3.7	0.05	.		Middle	8.3	( 5.9-11.7)	2.2	0.23	.		Middle	7.1	( 4.9-10.4)	3.2	0.05	.		Middle	48.1	(42.7-53.5)	-6.7	0.08	.
	High	17.1	(12.4-23.1)	10	<.01	.		High	16.8	(12.1-22.8)	10.1	<.01	.		High	15	(10.6-20.8)	8.9	<.01	.		High	11.5	( 8.2-16.0)	7.6	<.01	.		High	50.5	(43.9-57.2)	-4.2	0.37	.
	Pay Price/pack				.	0.23		Pay Price/pack				.	0.27		Pay Price/pack				.	0.73		Pay Price/pack				.	0.29		Pay Price/pack 0.28				.	0.89
	Note: For pay price/pack imputation, the sampling geographical areas are secondary sampling unit and primary sampling unit.							Note: For pay price/pack imputation, the sampling geographical areas are secondary sampling unit and primary sampling unit.							Note: For pay price/pack imputation, the sampling geographical areas are secondary sampling unit and primary sampling unit.							Note: For pay price/pack imputation, the sampling geographical areas are secondary sampling unit and primary sampling unit.							Note: For pay price/pack imputation, the sampling geographical areas are secondary sampling unit and primary sampling unit.
