# Supplementary material for: Socioeconomic patterns of smoking cessation behavior in low and middle-income countries: Emerging evidence from the Global Adult Tobacco Surveys and International Tobacco Control Surveys
Source: PLoS One. 2019 Sep 6;14(9):e0220223. doi: 10.1371/journal.pone.0220223 (PMC6730869; doi:10.1371/journal.pone.0220223)
Supplement: S4 Tables — (XLSX) [file pone.0220223.s004.xlsx]

## Sheet: Bangladesh
BANGLADESH ITC 2009-2010
	Quit smoking in last 12 months			Quit smoking for at least 1 month in last 12 months			Quit smoking for at least 3 months in last 12 months			Quit smoking for at least 6 months in last 12 months			Quit attempts in last 12 months			Quit tobacco (smoking and smokeless) in last 12 months
Contrast	Adjusted Odds Ratio	(95%	CI)	Adjusted Odds Ratio	(95%	CI)	Adjusted Odds Ratio	(95%	CI)	Adjusted Odds Ratio	(95%	CI)	Adjusted Odds Ratio	(95%	CI)	Adjusted Odds Ratio	(95%	CI)
25-34 vs 18-24	0.52	(0.36,	0.76)	0.44	(0.26,	0.73)	0.66	(0.30,	1.48)	0.29	(0.09,	0.90)	0.70	(0.48,	1.01)	0.45	(0.32,	0.63)
35-44 vs 18-24	0.91	(0.49,	1.71)	0.85	(0.31,	2.32)	1.31	(0.58,	2.94)	1.20	(0.34,	4.21)	1.19	(0.82,	1.72)	0.64	(0.29,	1.41)
45-54 vs 18-24	0.92	(0.57,	1.48)	0.68	(0.25,	1.81)	0.87	(0.41,	1.87)	1.28	(0.58,	2.78)	1.42	(0.76,	2.66)	0.50	(0.22,	1.10)
55-64 vs 18-24	1.17	(0.51,	2.70)	1.27	(0.42,	3.82)	1.90	(0.65,	5.55)	1.96	(0.54,	7.13)	1.41	(0.80,	2.51)	0.87	(0.35,	2.13)
65+ vs 18-24	1.84	(0.89,	3.80)	0.83	(0.29,	2.40)	1.04	(0.48,	2.25)	1.24	(0.39,	3.98)	2.44	(1.40,	4.26)	1.09	(0.48,	2.48)
Not married vs married	1.08	(0.65,	1.79)	0.94	(0.47,	1.90)	1.31	(0.73,	2.36)	1.76	(0.91,	3.38)	1.31	(0.88,	1.97)	0.92	(0.50,	1.68)
Urban vs rural	0.57	(0.29,	1.12)	0.72	(0.33,	1.57)	0.84	(0.38,	1.86)	1.03	(0.32,	3.38)	0.41	(0.25,	0.67)	0.59	(0.31,	1.12)
Employed vs otherwise	1.07	(0.74,	1.55)	0.72	(0.43,	1.18)	0.48	(0.25,	0.89)	0.48	(0.19,	1.24)	1.48	(1.10,	2.01)	1.17	(0.76,	1.80)
Middle vs low education	0.84	(0.54,	1.31)	0.69	(0.29,	1.62)	1.17	(0.51,	2.67)	1.73	(0.55,	5.43)	1.02	(0.72,	1.45)	0.95	(0.53,	1.71)
High vs low education	1.09	(0.62,	1.91)	1.15	(0.48,	2.71)	1.87	(0.76,	4.56)	2.17	(0.61,	7.69)	1.39	(1.00,	1.94)	1.37	(0.71,	2.63)
Middle vs low income	0.91	(0.53,	1.56)	1.17	(0.56,	2.41)	0.88	(0.41,	1.92)	0.55	(0.23,	1.34)	1.02	(0.62,	1.68)	1.14	(0.61,	2.16)
High vs low income	1.18	(0.60,	2.32)	0.87	(0.44,	1.70)	0.85	(0.41,	1.77)	0.67	(0.29,	1.57)	1.53	(1.17,	2.02)	1.39	(0.65,	2.95)
Not stated vs low income	0.92	(0.55,	1.55)	1.52	(0.76,	3.04)	1.30	(0.66,	2.59)	1.29	(0.53,	3.12)	0.91	(0.46,	1.77)	1.40	(0.80,	2.43)
Bidi vs cigarette	0.48	(0.27,	0.86)	0.27	(0.11,	0.65)	0.39	(0.16,	0.94)	0.56	(0.21,	1.47)	0.40	(0.24,	0.68)	0.45	(0.23,	0.86)
Dual vs cigarette	0.58	(0.20,	1.68)	0.49	(0.11,	2.27)	0.33	(0.05,	2.17)	0.54	(0.09,	3.43)	0.83	(0.40,	1.72)	0.72	(0.20,	2.64)

## Sheet: Brazil
BRAZIL ITC 2009, 2012-2013
	Quit smoking in last 12 months			Quit smoking for at least 1 month in last 12 months			Quit smoking for at least 3 months in last 12 months			Quit smoking for at least 6 months in last 12 months			Quit attempts in last 12 months
Contrast	Adjusted Odds Ratio	(95%	CI)	Adjusted Odds Ratio	(95%	CI)	Adjusted Odds Ratio	(95%	CI)	Adjusted Odds Ratio	(95%	CI)	Adjusted Odds Ratio	(95%	CI)
25-34 vs 18-24	1.29	(0.46,	3.64)	1.88	(0.59,	5.98)	3.91	(1.19,	12.92)	3.60	(0.94,	13.74)	0.91	(0.44,	1.91)
35-44 vs 18-24	1.08	(0.39,	3.00)	1.62	(0.52,	5.06)	2.81	(0.84,	9.42)	2.79	(0.73,	10.72)	0.98	(0.48,	2.00)
45-54 vs 18-24	1.76	(0.69,	4.53)	2.26	(0.76,	6.76)	3.89	(1.21,	12.51)	2.34	(0.62,	8.84)	1.64	(0.82,	3.27)
55-64 vs 18-24	1.34	(0.48,	3.70)	1.96	(0.62,	6.21)	3.95	(1.17,	13.36)	4.01	(1.01,	15.91)	1.05	(0.49,	2.25)
65+ vs 18-24	2.37	(0.65,	8.64)	3.17	(0.77,	13.06)	4.39	(1.00,	19.32)	3.21	(0.61,	16.90)	2.21	(0.85,	5.76)
Not married vs married	0.65	(0.39,	1.07)	0.54	(0.31,	0.92)	0.61	(0.34,	1.08)	0.50	(0.26,	0.97)	0.88	(0.61,	1.26)
Sao Paulo vs Rio De Janeiro	0.59	(0.36,	0.98)	0.53	(0.31,	0.91)	0.53	(0.30,	0.93)	0.41	(0.22,	0.78)	0.71	(0.49,	1.02)
Porto Alegre vs Rio De Janeiro	0.63	(0.38,	1.04)	0.60	(0.35,	1.03)	0.58	(0.33,	1.02)	0.50	(0.27,	0.95)	0.77	(0.53,	1.11)
Employed vs otherwise	0.90	(0.52,	1.56)	0.73	(0.41,	1.32)	0.71	(0.39,	1.32)	0.70	(0.35,	1.37)	1.26	(0.83,	1.91)
Moderate vs low education	1.03	(0.52,	2.02)	1.01	(0.49,	2.10)	0.85	(0.42,	1.73)	0.95	(0.40,	2.21)	1.38	(0.89,	2.12)
High vs low education	1.84	(0.89,	3.80)	1.65	(0.74,	3.65)	1.33	(0.59,	3.00)	1.93	(0.79,	4.68)	1.22	(0.74,	2.03)
Moderate vs low income	1.49	(0.79,	2.82)	1.35	(0.67,	2.70)	1.98	(0.98,	4.00)	2.54	(1.13,	5.74)	1.48	(0.95,	2.30)
High vs low income	1.55	(0.64,	3.76)	1.70	(0.66,	4.42)	2.08	(0.75,	5.74)	1.75	(0.56,	5.46)	1.63	(0.88,	3.02)
Not stated vs low income	0.47	(0.15,	1.50)	0.35	(0.09,	1.33)	0.43	(0.10,	1.86)	0.56	(0.10,	3.10)	0.66	(0.31,	1.41)

## Sheet: China
CHINA ITC 2009, 2011-2012
	Quit smoking in last 12 months			Quit smoking for at least 1 month in last 12 months			Quit smoking for at least 3 months in last 12 months			Quit smoking for at least 6 months in last 12 months			Quit attempts in last 12 months
Contrast	Adjusted Odds Ratio	(95%	CI)	Adjusted Odds Ratio	(95%	CI)	Adjusted Odds Ratio	(95%	CI)	Adjusted Odds Ratio	(95%	CI)	Adjusted Odds Ratio	(95%	CI)
25-34 vs 18-24	5.66	(1.07,	29.84)	5.66	(1.07,	29.84)	4.73	(0.87,	25.74)	3.66	(0.62,	21.55)	1.45	(0.75,	2.79)
35-44 vs 18-24	4.15	(0.91,	18.97)	4.15	(0.91,	18.97)	3.35	(0.70,	16.00)	2.95	(0.60,	14.55)	1.12	(0.60,	2.09)
45-54 vs 18-24	4.69	(0.96,	22.83)	4.69	(0.96,	22.83)	3.90	(0.78,	19.52)	3.29	(0.66,	16.42)	1.19	(0.61,	2.34)
55-64 vs 18-24	6.03	(1.31,	27.76)	6.03	(1.31,	27.76)	4.75	(1.02,	22.13)	3.58	(0.78,	16.48)	1.28	(0.70,	2.33)
65+ vs 18-24	8.34	(1.70,	41.05)	8.34	(1.70,	41.05)	7.09	(1.41,	35.53)	3.95	(0.78,	20.00)	1.66	(0.83,	3.32)
Not married vs married	1.22	(0.70,	2.12)	1.22	(0.70,	2.12)	0.95	(0.52,	1.74)	0.69	(0.36,	1.30)	0.90	(0.58,	1.40)
Shenyang vs Beijing	0.77	(0.33,	1.82)	0.77	(0.33,	1.82)	0.74	(0.31,	1.79)	0.69	(0.28,	1.69)	1.46	(0.83,	2.58)
Shanghai vs Beijing	0.64	(0.28,	1.45)	0.64	(0.28,	1.45)	0.61	(0.27,	1.38)	0.61	(0.27,	1.39)	0.45	(0.25,	0.79)
Changsha vs Beijing	0.73	(0.31,	1.71)	0.73	(0.31,	1.71)	0.70	(0.30,	1.63)	0.70	(0.31,	1.59)	0.74	(0.49,	1.10)
Guangzhou vs Beijing	0.87	(0.43,	1.78)	0.87	(0.43,	1.78)	0.89	(0.43,	1.85)	0.76	(0.31,	1.85)	0.84	(0.66,	1.07)
Yinchuan vs Beijing	0.68	(0.29,	1.64)	0.68	(0.29,	1.64)	0.64	(0.27,	1.52)	0.50	(0.20,	1.24)	0.68	(0.42,	1.10)
Kunming vs Beijing	1.05	(0.49,	2.24)	1.05	(0.49,	2.24)	1.02	(0.48,	2.16)	0.67	(0.33,	1.35)	1.36	(1.00,	1.87)
Employed vs otherwise	0.53	(0.32,	0.88)	0.53	(0.32,	0.88)	0.52	(0.31,	0.87)	0.47	(0.27,	0.83)	0.86	(0.64,	1.15)
Middle vs low education	0.74	(0.44,	1.25)	0.74	(0.44,	1.25)	0.71	(0.41,	1.22)	0.61	(0.31,	1.23)	1.22	(0.85,	1.74)
High vs low education	0.84	(0.46,	1.52)	0.84	(0.46,	1.52)	0.85	(0.46,	1.57)	0.81	(0.39,	1.65)	1.32	(0.84,	2.07)
Middle vs low income	1.00	(0.52,	1.95)	1.00	(0.52,	1.95)	0.83	(0.42,	1.66)	1.48	(0.69,	3.17)	0.77	(0.49,	1.21)
High vs low income	1.53	(0.69,	3.39)	1.53	(0.69,	3.39)	1.42	(0.63,	3.19)	2.74	(1.20,	6.29)	1.14	(0.76,	1.73)
Not stated vs low income	1.28	(0.43,	3.81)	1.28	(0.43,	3.81)	0.86	(0.27,	2.72)	1.93	(0.60,	6.19)	0.88	(0.49,	1.59)

## Sheet: India
INDIA ITC 2010-2011, 2012-2013
	Quit smoking in last 12 months			Quit smoking for at least 1 month in last 12 months			Quit smoking for at least 3 months in last 12 months			Quit smoking for at least 6 months in last 12 months			Quit attempts in last 12 months			Quit tobacco (smoking and smokeless) in last 12 months
Contrast	Adjusted Odds Ratio	(95%	CI)	Adjusted Odds Ratio	(95%	CI)	Adjusted Odds Ratio	(95%	CI)	Adjusted Odds Ratio	(95%	CI)	Adjusted Odds Ratio	(95%	CI)	Adjusted Odds Ratio	(95%	CI)
25-34 vs 18-24	0.51	(0.18,	1.43)	0.48	(0.13,	1.82)	0.47	(0.13,	1.79)	0.28	(0.05,	1.48)	0.31	(0.05,	1.92)	0.83	(0.33,	2.07)
35-44 vs 18-24	0.67	(0.20,	2.23)	1.31	(0.29,	5.79)	1.31	(0.30,	5.80)	2.85	(0.54,	14.91)	2.08	(0.33,	13.09)	1.27	(0.48,	3.40)
45-54 vs 18-24	0.53	(0.17,	1.64)	1.04	(0.22,	4.85)	1.03	(0.22,	4.84)	2.30	(0.35,	15.10)	1.71	(0.21,	14.13)	0.84	(0.32,	2.22)
55-64 vs 18-24	0.70	(0.22,	2.24)	1.05	(0.20,	5.48)	1.05	(0.20,	5.49)	4.49	(0.74,	27.28)	3.96	(0.67,	23.40)	1.38	(0.50,	3.82)
65+ vs 18-24	0.68	(0.17,	2.82)	1.23	(0.21,	7.09)	1.24	(0.22,	7.13)	4.68	(1.14,	19.30)	5.45	(1.37,	21.72)	0.87	(0.29,	2.64)
Not married vs married	0.65	(0.37,	1.16)	0.59	(0.25,	1.41)	0.60	(0.25,	1.42)	1.97	(0.75,	5.22)	1.65	(0.54,	5.07)	0.84	(0.54,	1.29)
West Bengal vs Bihar	1.37	(0.72,	2.61)	6.10	(1.82,	20.41)	6.08	(1.82,	20.36)	2.62	(0.74,	9.22)	15.42	(3.24,	73.29)	1.91	(0.88,	4.18)
Madhya Pradesh vs Bihar	1.46	(0.69,	3.08)	5.33	(1.53,	18.63)	5.09	(1.44,	18.00)	4.76	(1.19,	18.99)	28.38	(5.40,	49.15)	2.41	(1.05,	5.52)
Maharashtra vs Bihar	1.16	(0.55,	2.44)	6.76	(1.83,	24.95)	6.78	(1.83,	25.05)	5.22	(1.25,	21.72)	24.44	(3.91,	52.90)	1.51	(0.67,	3.41)
Urban vs rural	0.86	(0.47,	1.58)	0.95	(0.42,	2.13)	0.94	(0.42,	2.12)	1.32	(0.55,	3.18)	1.41	(0.46,	4.33)	0.74	(0.41,	1.31)
Employed vs otherwise	0.98	(0.57,	1.70)	0.71	(0.29,	1.75)	0.72	(0.29,	1.77)	0.96	(0.37,	2.47)	1.69	(0.55,	5.24)	0.96	(0.61,	1.50)
Middle vs low education	0.65	(0.40,	1.04)	1.06	(0.50,	2.22)	1.06	(0.51,	2.23)	1.12	(0.49,	2.57)	0.91	(0.39,	2.15)	0.83	(0.54,	1.26)
High vs low education	0.30	(0.16,	0.56)	0.87	(0.38,	1.98)	0.85	(0.37,	1.95)	1.02	(0.36,	2.89)	1.03	(0.37,	2.88)	0.78	(0.53,	1.17)
Middle vs low income	1.53	(1.05,	2.22)	1.29	(0.45,	3.69)	1.28	(0.45,	3.69)	0.89	(0.35,	2.25)	0.83	(0.30,	2.34)	1.53	(1.07,	2.19)
High vs low income	1.89	(0.88,	4.06)	2.16	(0.64,	7.24)	2.18	(0.65,	7.34)	1.55	(0.37,	6.46)	1.70	(0.40,	7.16)	1.74	(1.02,	2.96)
Bidi vs cigarette	0.42	(0.16,	1.12)	0.43	(0.18,	1.01)	0.43	(0.18,	1.01)	0.25	(0.11,	0.58)	0.18	(0.08,	0.40)	0.43	(0.19,	0.97)
Dual vs cigarette	0.67	(0.39,	1.16)	0.31	(0.16,	0.57)	0.31	(0.16,	0.57)	0.04	(0.01,	0.18)	0.02	(0.01,	0.10)	0.83	(0.58,	1.20)

## Sheet: Malaysia
MALAYSIA ITC 2009, 2011-2012
	Quit smoking in last 12 months			Quit smoking for at least 1 month in last 12 months			Quit smoking for at least 3 months in last 12 months			Quit smoking for at least 6 months in last 12 months			Quit attempts in last 12 months
Contrast	Adjusted Odds Ratio	(95%	CI)	Adjusted Odds Ratio	(95%	CI)	Adjusted Odds Ratio	(95%	CI)	Adjusted Odds Ratio	(95%	CI)	Adjusted Odds Ratio	(95%	CI)
25-34 vs 18-24	1.18	(0.58,	2.39)	1.17	(0.43,	3.17)	1.41	(0.56,	3.56)	1.12	(0.22,	5.79)	1.13	(0.73,	1.73)
35-44 vs 18-24	0.60	(0.21,	1.69)	0.48	(0.12,	1.85)	0.60	(0.15,	2.42)	1.10	(0.13,	9.44)	0.74	(0.42,	1.32)
45-54 vs 18-24	1.18	(0.50,	2.77)	0.78	(0.22,	2.81)	0.44	(0.08,	2.41)	0.54	(0.06,	5.24)	0.99	(0.52,	1.88)
55+ vs 18-24	5.14	(1.92,	13.74)	1.38	(0.51,	3.70)	1.34	(0.42,	4.24)	2.07	(0.52,	8.16)	1.21	(0.53,	2.72)
Urban vs rural	1.54	(0.97,	2.46)	1.95	(1.25,	3.04)	2.33	(1.28,	4.25)	1.48	(0.68,	3.21)	1.18	(0.80,	1.74)
Employed vs otherwise	1.31	(0.79,	2.18)	1.14	(0.64,	2.02)	1.19	(0.75,	1.90)	1.71	(0.73,	4.01)	0.88	(0.56,	1.38)
Moderate vs low education	1.94	(0.95,	3.94)	1.65	(0.62,	4.41)	2.50	(0.40,	15.46)	1.11	(0.18,	6.83)	0.87	(0.49,	1.53)
High vs low education	1.85	(0.45,	7.58)	1.36	(0.24,	7.66)	2.00	(0.18,	22.00)	2.07	(0.18,	23.68)	0.86	(0.34,	2.19)
Moderate vs low income	1.31	(0.67,	2.54)	2.03	(0.76,	5.46)	1.89	(0.61,	5.83)	1.31	(0.31,	5.58)	1.03	(0.60,	1.78)
High vs low income	1.25	(0.75,	2.09)	1.21	(0.79,	1.85)	1.38	(0.60,	3.16)	1.58	(0.60,	4.16)	1.08	(0.66,	1.76)
Not stated vs low income	1.01	(0.50,	2.04)	1.68	(0.73,	3.83)	1.66	(0.66,	4.16)	0.76	(0.17,	3.42)	1.48	(0.88,	2.49)

## Sheet: Mexico
MEXICO ITC 2008, 2010
	Quit smoking in last 12 months			Quit smoking for at least 1 month in last 12 months			Quit smoking for at least 3 months in last 12 months			Quit smoking for at least 6 months in last 12 months			Quit attempts in last 12 months
Contrast	Adjusted Odds Ratio	(95%	CI)	Adjusted Odds Ratio	(95%	CI)	Adjusted Odds Ratio	(95%	CI)	Adjusted Odds Ratio	(95%	CI)	Adjusted Odds Ratio	(95%	CI)
25-34 vs 18-24	1.21	(0.45,	3.24)	1.16	(0.44,	3.11)	1.17	(0.39,	3.55)	1.11	(0.32,	3.91)	1.06	(0.56,	2.03)
35-44 vs 18-24	1.24	(0.48,	3.24)	1.09	(0.41,	2.88)	1.29	(0.42,	3.95)	0.99	(0.31,	3.23)	0.82	(0.39,	1.74)
45-54 vs 18-24	0.80	(0.39,	1.65)	0.76	(0.37,	1.59)	1.02	(0.46,	2.24)	1.02	(0.44,	2.39)	1.16	(0.55,	2.44)
55-64 vs 18-24	0.97	(0.35,	2.66)	0.94	(0.34,	2.60)	1.00	(0.31,	3.17)	0.80	(0.21,	2.95)	0.84	(0.35,	2.02)
65+ vs 18-24	2.42	(0.87,	6.74)	2.38	(0.85,	6.64)	1.63	(0.40,	6.73)	1.55	(0.34,	7.18)	1.30	(0.56,	3.01)
Not married vs married	0.68	(0.34,	1.36)	0.69	(0.35,	1.38)	0.74	(0.32,	1.70)	0.76	(0.29,	1.95)	0.67	(0.42,	1.06)
Mexico City vs Tijuana	0.70	(0.38,	1.26)	0.75	(0.41,	1.38)	0.73	(0.38,	1.39)	0.77	(0.37,	1.61)	1.07	(0.59,	1.95)
Guadalajara vs Tijuana	0.48	(0.26,	0.89)	0.50	(0.27,	0.95)	0.53	(0.27,	1.03)	0.53	(0.25,	1.14)	0.56	(0.29,	1.09)
Monterey vs Tijuana	0.44	(0.20,	0.98)	0.47	(0.21,	1.06)	0.45	(0.23,	0.89)	0.52	(0.23,	1.18)	0.90	(0.44,	1.82)
Peubla vs Tijuana	0.79	(0.42,	1.50)	0.85	(0.44,	1.64)	0.89	(0.44,	1.79)	0.89	(0.40,	1.95)	1.46	(0.74,	2.89)
Merida vs Tijuana	0.80	(0.45,	1.43)	0.87	(0.48,	1.57)	0.95	(0.49,	1.83)	0.98	(0.44,	2.20)	1.84	(0.92,	3.65)
Employed vs otherwise	1.39	(0.67,	2.85)	1.49	(0.77,	2.87)	1.12	(0.55,	2.29)	1.32	(0.56,	3.11)	1.20	(0.77,	1.89)
Middle vs low education	0.91	(0.47,	1.76)	0.86	(0.45,	1.65)	0.71	(0.33,	1.55)	0.52	(0.21,	1.28)	0.97	(0.60,	1.56)
High vs low education	1.97	(0.75,	5.20)	1.89	(0.73,	4.92)	1.09	(0.37,	3.18)	0.79	(0.25,	2.50)	1.10	(0.54,	2.24)
Middle vs low income	0.98	(0.46,	2.06)	0.99	(0.47,	2.12)	1.22	(0.41,	3.67)	1.24	(0.43,	3.60)	0.79	(0.46,	1.35)
High vs low income	1.04	(0.51,	2.15)	1.12	(0.56,	2.25)	1.53	(0.63,	3.69)	1.94	(0.72,	5.28)	0.63	(0.38,	1.05)
Not stated vs low income	1.28	(0.63,	2.64)	1.41	(0.68,	2.94)	2.26	(1.04,	4.89)	2.53	(1.08,	5.91)	0.62	(0.31,	1.24)

## Sheet: Thailand
THAILAND ITC 2009, 2011
	Quit smoking in last 12 months			Quit smoking for at least 1 month in last 12 months			Quit smoking for at least 3 months in last 12 months			Quit smoking for at least 6 months in last 12 months			Quit attempts in last 12 months
Contrast	Adjusted Odds Ratio	(95%	CI)	Adjusted Odds Ratio	(95%	CI)	Adjusted Odds Ratio	(95%	CI)	Adjusted Odds Ratio	(95%	CI)	Adjusted Odds Ratio	(95%	CI)
25-34 vs 18-24	1.02	(0.25,	4.12)	0.87	(0.22,	3.48)	1.26	(0.25,	6.22)	1.13	(0.22,	5.85)	1.35	(0.76,	2.37)
35-44 vs 18-24	1.38	(0.33,	5.76)	1.13	(0.25,	5.16)	1.55	(0.28,	8.62)	0.90	(0.15,	5.30)	1.24	(0.83,	1.85)
45-54 vs 18-24	2.07	(0.54,	7.86)	1.69	(0.45,	6.26)	1.86	(0.40,	8.59)	1.06	(0.20,	5.78)	1.38	(0.94,	2.02)
55-64 vs 18-24	2.96	(0.75,	11.71)	2.70	(0.66,	11.10)	3.18	(0.62,	16.20)	1.54	(0.38,	6.31)	2.04	(1.11,	3.77)
65+ vs 18-24	4.26	(1.07,	16.97)	3.36	(0.82,	13.80)	3.95	(0.81,	19.22)	2.64	(0.53,	13.29)	1.05	(0.65,	1.70)
Urban vs rural	0.94	(0.55,	1.61)	0.78	(0.41,	1.49)	0.70	(0.33,	1.52)	0.55	(0.24,	1.25)	0.89	(0.62,	1.28)
Employed vs otherwise	0.74	(0.50,	1.10)	0.70	(0.46,	1.06)	0.54	(0.36,	0.81)	0.50	(0.31,	0.78)	1.26	(1.03,	1.54)
Middle vs low education	1.23	(0.52,	2.94)	1.22	(0.49,	3.07)	1.26	(0.44,	3.59)	1.77	(0.52,	6.01)	1.28	(0.86,	1.91)
High vs low education	0.94	(0.39,	2.28)	0.86	(0.28,	2.68)	0.70	(0.19,	2.55)	0.70	(0.18,	2.67)	1.01	(0.44,	2.31)
Middle vs low income	0.59	(0.34,	1.03)	0.57	(0.32,	1.00)	0.50	(0.24,	1.03)	0.33	(0.14,	0.78)	1.01	(0.74,	1.38)
High vs low income	0.75	(0.44,	1.25)	0.84	(0.47,	1.50)	0.71	(0.39,	1.29)	0.61	(0.30,	1.25)	1.11	(0.81,	1.53)
Not stated vs low income	0.61	(0.13,	2.78)	0.72	(0.16,	3.15)	0.63	(0.11,	3.52)	0.79	(0.14,	4.46)	1.39	(0.60,	3.24)
Exclusively FM vs any RYO	1.07	(0.67,	1.73)	0.96	(0.57,	1.62)	1.12	(0.66,	1.93)	0.82	(0.49,	1.38)	0.94	(0.67,	1.32)

## Sheet: Uruguay
URUGUAY ITC 2008-2009, 2010-2011
	Quit smoking in last 12 months			Quit smoking for at least 1 month in last 12 months			Quit smoking for at least 3 months in last 12 months			Quit smoking for at least 6 months in last 12 months			Quit attempts in last 12 months
Contrast	Adjusted Odds Ratio	(95%	CI)	Adjusted Odds Ratio	(95%	CI)	Adjusted Odds Ratio	(95%	CI)	Adjusted Odds Ratio	(95%	CI)	Adjusted Odds Ratio	(95%	CI)
25-34 vs 18-24	0.78	(0.35,	1.75)	0.76	(0.33,	1.74)	0.95	(0.41,	2.19)	0.99	(0.39,	2.53)	0.66	(0.30,	1.43)
35-44 vs 18-24	0.89	(0.37,	2.15)	0.95	(0.39,	2.31)	1.21	(0.49,	2.95)	0.90	(0.38,	2.15)	0.78	(0.35,	1.72)
45-54 vs 18-24	1.06	(0.43,	2.58)	1.13	(0.46,	2.78)	1.20	(0.48,	3.03)	1.24	(0.42,	3.69)	1.17	(0.50,	2.76)
55-64 vs 18-24	0.83	(0.33,	2.06)	0.87	(0.35,	2.18)	0.82	(0.29,	2.31)	1.10	(0.37,	3.28)	0.33	(0.13,	0.82)
65+ vs 18-24	1.47	(0.40,	5.38)	1.50	(0.41,	5.52)	1.80	(0.45,	7.26)	2.20	(0.51,	9.55)	1.04	(0.38,	2.86)
Not married vs married	1.31	(0.73,	2.34)	1.27	(0.70,	2.30)	1.44	(0.78,	2.65)	1.70	(0.86,	3.38)	1.27	(0.85,	1.92)
Durazno vs Montevideo	1.26	(0.23,	7.00)	1.36	(0.24,	7.56)	0.96	(0.20,	4.66)	0.91	(0.10,	8.36)	1.71	(0.47,	6.30)
Maldonado vs Montevideo	0.73	(0.25,	2.12)	0.77	(0.26,	2.23)	0.61	(0.20,	1.88)	0.77	(0.24,	2.47)	0.83	(0.30,	2.31)
Rivera vs Montevideo	2.18	(0.68,	7.01)	2.15	(0.66,	7.04)	2.52	(0.81,	7.81)	2.25	(0.58,	8.69)	1.79	(0.83,	3.86)
Salto vs Montevideo	2.18	(1.18,	4.04)	2.27	(1.23,	4.20)	2.21	(1.17,	4.18)	2.54	(1.18,	5.46)	1.68	(0.89,	3.17)
Employed vs otherwise	0.67	(0.35,	1.28)	0.66	(0.34,	1.25)	0.66	(0.33,	1.32)	0.65	(0.29,	1.47)	1.46	(0.90,	2.39)
Middle vs low education	1.52	(0.73,	3.15)	1.40	(0.67,	2.93)	1.20	(0.57,	2.54)	1.01	(0.41,	2.46)	1.57	(0.90,	2.74)
High vs low education	0.93	(0.44,	1.97)	0.83	(0.40,	1.73)	0.74	(0.35,	1.58)	0.69	(0.28,	1.66)	1.09	(0.59,	2.02)
Middle vs low income	1.31	(0.72,	2.37)	1.40	(0.77,	2.55)	1.55	(0.85,	2.83)	1.71	(0.91,	3.22)	0.67	(0.40,	1.14)
High vs low income	4.66	(2.10,	10.33)	4.91	(2.21,	10.89)	3.18	(1.33,	7.57)	3.06	(1.08,	8.64)	1.26	(0.51,	3.12)
Not stated vs low income	1.52	(0.53,	4.42)	1.67	(0.57,	4.89)	0.98	(0.30,	3.23)	1.30	(0.38,	4.37)	0.62	(0.24,	1.59)
