# Supplementary material for: Socioeconomic patterns of smoking cessation behavior in low and middle-income countries: Emerging evidence from the Global Adult Tobacco Surveys and International Tobacco Control Surveys
Source: PLoS One. 2019 Sep 6;14(9):e0220223. doi: 10.1371/journal.pone.0220223 (PMC6730869; doi:10.1371/journal.pone.0220223)
Supplement: S5 Tables — (XLSX) [file pone.0220223.s005.xlsx]

## Sheet: Bangladesh
BANGLADESH ITC 2009-2010
	Quit smoking in last 12 months							Quit for at least 1 month in last 12 months							Quit for at least 3 months in last 12 months							Quit for at least 6 monhts in last 12 months							Quit attempts in last 12 months							Quit tobacco (smoking and smokeless) in last 12 months
	Adjusted %			Marginal Effects				Adjusted %			Marginal Effects				Adjusted %			Marginal Effects				Adjusted %			Marginal Effects				Adjusted %			Marginal Effects				Adjusted %			Marginal Effects
	%	(95%	CI)	Diff	SE Diff	Test	p val	%	(95%	CI)	Diff	SE Diff	Test	p val	%	(95%	CI)	Diff	SE Diff	Test	p val	%	(95%	CI)	Diff	SE Diff	Test	p val	%	(95%	CI)	Diff	SE Diff	Test	p val	%	(95%	CI)	Diff	SE Diff	Test	p val
Overall
Overall quit rate	8.6	(6.8,	10.7)	.	.	.	.	4.2	(3.2,	5.4)	.	.	.	.	3.5	(2.7,	4.6)	.	.	.	.	2.2	(1.5,	3.2)	.	.	.	.	24.9	(21.2,	29.0)	.	.	.	.	6.2	(5.0,	7.7)	.	.	.	.
Gender
Men	8.3	(6.6,	10.4)	.	.	.	.	.	.	.	.	.	.	.	.	.	.	.	.	.	.	.	.	.	.	.	.	.	24.6	(20.9,	28.6)	.	.	.	.	6.2	(5.0,	7.7)	.	.	.	.
Age group
18-24	9.4	(5.9,	14.8)	.	.	.	.	5.4	(2.8,	10.0)	.	.	.	.	3.4	(1.9,	6.2)	.	.	.	.	2.2	(1.0,	5.1)	.	.	.	.	22.8	(17.6,	29.1)	.	.	.	.	8.9	(5.3,	14.4)	.	.	.	.
25-34	5.1	(3.5,	7.6)	-4.3	1.6	-2.65	0.012	2.4	(1.3,	4.4)	-2.9	1.3	-2.27	0.03	2.3	(1.2,	4.3)	-1.1	1.1	-1.01	0.319	0.7	(0.3,	1.6)	-1.6	0.9	-1.73	0.093	17.3	(13.1,	22.5)	-5.5	2.8	-2.00236	0.054	4.2	(2.8,	6.4)	-4.6	1.6	-2.93	0.006
35-44	8.4	(5.9,	11.9)	-1	2.6	-0.38	0.703	4.6	(2.6,	8.0)	-0.8	2.3	-0.33	0.742	4.4	(2.5,	7.7)	1	1.5	0.67	0.506	2.7	(1.3,	5.2)	0.4	1.4	0.31	0.762	25.5	(20.0,	31.7)	2.62	3.1	0.852651	0.400	5.9	(3.7,	9.3)	-3	2.7	-1.1	0.28
45-54	8.4	(5.8,	12.0)	-1.1	2.1	-0.5	0.617	3.7	(1.9,	7.2)	-1.7	2.1	-0.8	0.432	3	(1.5,	5.8)	-0.4	1.1	-0.37	0.716	2.8	(1.5,	5.3)	0.6	0.9	0.65	0.518	28.7	(21.4,	37.2)	5.83	5.4	1.08864	0.284	4.6	(2.5,	8.4)	-4.3	2.5	-1.73	0.094
55-64	10.6	(6.6,	16.7)	1.2	3.8	0.31	0.758	6.7	(3.7,	11.8)	1.3	3	0.44	0.662	6.2	(3.1,	12.0)	2.8	2.5	1.12	0.27	4.2	(1.7,	10.2)	2	2.1	0.96	0.345	28.8	(23.0,	35.4)	5.93	4.9	1.2083	0.236	7.8	(4.7,	12.7)	-1.1	3.4	-0.33	0.745
65+	16.1	(10.6,	23.7)	6.7	3.9	1.7	0.099	4.5	(2.3,	8.6)	-0.9	2.4	-0.35	0.725	3.6	(2.0,	6.3)	0.1	1.3	0.11	0.915	2.7	(1.3,	5.5)	0.5	1.3	0.39	0.702	40.5	(30.8,	51.1)	17.69	5.6	3.15934	0.003	9.6	(6.1,	14.7)	0.7	3.3	0.21	0.833
Marital status
Married	8.5	(6.7,	10.6)	.	.	.	.	4.2	(3.2,	5.6)	.	.	.	.	3.4	(2.5,	4.4)	.	.	.	.	2	(1.4,	2.9)	.	.	.	.	24.1	(20.1,	28.7)	.	.	.	.	6.3	(5.1,	7.9)	.	.	.	.
Otherwise	9	(5.8,	13.8)	0.5	1.9	0.28	0.78	4	(2.2,	7.2)	-0.2	1.3	-0.18	0.856	4.3	(2.6,	7.2)	1	1.1	0.86	0.394	3.4	(1.8,	6.3)	1.4	1	1.42	0.166	28.9	(22.5,	36.3)	4.83	3.7	1.29997	0.203	5.8	(3.4,	9.9)	-0.5	1.6	-0.3	0.768
Residence
Urban	5.7	(3.3,	9.7)	.	.	.	.	3.3	(1.8,	6.1)	.	.	.	.	3.1	(1.7,	5.8)	.	.	.	.	2.3	(1.0,	4.9)	.	.	.	.	14.7	(10.2,	20.7)	.	.	.	.	4.3	(2.6,	7.0)	.	.	.	.
Rural	9.6	(7.6,	12.2)	-3.9	2	-1.95	0.06	4.5	(3.3,	6.2)	-1.2	1.3	-0.92	0.367	3.7	(2.6,	5.1)	-0.6	1.2	-0.47	0.643	2.2	(1.3,	3.9)	0.1	1.3	0.05	0.957	28.7	(24.7,	33.0)	-13.99	3.3	-4.25177	<.001	7	(5.4,	8.9)	-2.7	1.5	-1.83	0.077
Employed
Employed	9.1	(7.0,	11.7)	.	.	.	.	3.4	(2.3,	5.0)	.	.	.	.	2.2	(1.3,	3.6)	.	.	.	.	1.4	(0.6,	3.0)	.	.	.	.	29.5	(24.0,	35.6)	.	.	.	.	6.8	(5.1,	9.1)	.	.	.	.
Otherwise	8.2	(6.2,	11.0)	0.9	1.4	0.6	0.551	4.7	(3.4,	6.4)	-1.3	0.9	-1.37	0.18	4.4	(3.2,	5.9)	-2.2	0.9	-2.57	0.015	2.7	(1.8,	4.1)	-1.4	0.8	-1.77	0.086	22.1	(18.4,	26.3)	7.4	2.9	2.57798	0.015	5.9	(4.4,	7.9)	1	1.2	0.78	0.439
Education
Low	9.1	(6.4,	12.7)	.	.	.	.	4.9	(2.7,	8.5)	.	.	.	.	2.8	(1.6,	4.9)	.	.	.	.	1.4	(0.5,	3.7)	.	.	.	.	23.5	(18.8,	29.0)	.	.	.	.	6	(3.7,	9.5)	.	.	.	.
Middle	7.8	(6.1,	10.0)	-1.3	1.6	-0.8	0.428	3.4	(2.1,	5.4)	-1.5	1.7	-0.86	0.399	3.3	(2.1,	5.2)	0.5	1.2	0.38	0.704	2.4	(1.6,	3.7)	1	0.9	1.11	0.274	23.9	(20.0,	28.3)	0.41	2.8	0.146443	0.884	5.7	(4.4,	7.4)	-0.3	1.6	-0.17	0.864
High	9.9	(6.4,	15.1)	0.8	2.3	0.37	0.715	5.5	(3.2,	9.3)	0.7	2	0.32	0.75	5.1	(2.8,	9.1)	2.3	1.7	1.32	0.196	3	(1.4,	6.1)	1.6	1.3	1.25	0.222	29.6	(22.2,	38.3)	6.1	3.2	1.93269	0.062	8	(5.3,	11.7)	2	2	0.98	0.333
Income
Low	8.5	(5.2,	13.4)	.	.	.	.	3.8	(2.1,	6.8)	.	.	.	.	3.7	(2.0,	6.9)	.	.	.	.	3	(1.5,	5.7)	.	.	.	.	22.8	(18.2,	28.3)	.	.	.	.	5.2	(3.0,	8.7)	.	.	.	.
Middle	8	(5.5,	11.3)	-0.5	2	-0.26	0.795	4.4	(2.9,	6.7)	0.6	1.4	0.44	0.664	3.3	(2.1,	5.2)	-0.4	1.3	-0.32	0.753	1.7	(0.8,	3.4)	-1.3	1	-1.28	0.209	23.4	(17.2,	31.0)	0.62	4.1	0.152997	0.879	5.9	(4.0,	8.7)	0.7	1.6	0.45	0.655
High	9.9	(6.9,	14.0)	1.4	2.8	0.51	0.616	3.4	(2.1,	5.4)	-0.5	1.2	-0.42	0.677	3.2	(1.9,	5.4)	-0.5	1.2	-0.43	0.667	2	(1.1,	3.8)	-0.9	1	-0.91	0.37	30.7	(25.0,	37.2)	7.91	2.6	3.00244	0.005	7	(4.5,	10.7)	1.8	2.1	0.89	0.38
Not stated	8.1	(5.2,	12.5)	-0.3	1.9	-0.18	0.856	5.7	(3.2,	10.0)	1.8	1.6	1.18	0.248	4.8	(3.0,	7.6)	1.1	1.3	0.81	0.423	3.8	(2.1,	6.6)	0.8	1.4	0.58	0.566	21.6	(14.1,	31.6)	-1.23	5.1	-0.239385	0.812	7.1	(4.4,	11.2)	1.9	1.5	1.24	0.225
Smoked tobacco
Cigarettes	10.2	(8.4,	12.3)	.	.	.	.	5.3	(4.1,	6.9)	.	.	.	.	4.3	(3.4,	5.5)	.	.	.	.	2.6	(1.7,	3.8)	.	.	.	.	28.1	(24.4,	32.2)	.	.	.	.	7.2	(6.0,	8.5)	.	.	.	.
Bidi	4.8	(2.8,	8.1)	-5.4	1.5	-3.59	0.001	1.5	(0.6,	3.5)	-3.8	0.9	-4.32	<.001	1.8	(0.7,	4.1)	-2.6	0.8	-3.15	0.004	1.5	(0.6,	3.5)	-1.1	0.8	-1.4	0.171	13.7	(9.2,	19.9)	-14.44	3.3	-4.36324	<.001	3.3	(1.8,	6.0)	-3.8	1.2	-3.33	0.002
Dual	6.1	(2.2,	15.9)	-4	3	-1.33	0.192	2.7	(0.6,	11.1)	-2.6	2	-1.28	0.209	1.5	(0.2,	8.8)	-2.8	1.4	-1.97	0.057	1.4	(0.2,	8.2)	-1.2	1.3	-0.88	0.386	24.5	(14.2,	38.7)	-3.67	6.2	-0.595657	0.556	5.3	(1.5,	17.0)	-1.9	3.1	-0.61	0.549
Omnibus Tests
	Quit smoking in last 12 months			Quit for at least 1 month in last 12 months			Quit for at least 3 months in last 12 months			Quit for at least 6 monhts in last 12 months			Quit attempts in last 12 months			Quit tobacco (smoking and smokeless) in last 12 months
	Overall Test of Effect			Overall Test of Effect			Overall Test of Effect			Overall Test of Effect			Overall Test of Effect			Overall Test of Effect
Effect	Wald ChiSq	DF	p val	Wald ChiSq	DF	p val	Wald ChiSq	DF	p val	Wald ChiSq	DF	p val	Wald ChiSq	DF	p val	Wald ChiSq	DF	p val
OVERALL MODEL	1545.18	20	<.001	1973.76	19	<.001	2125.69	19	<.001	718.71	19	<.001	595.782	20	<.001	3445.44	20	<.001
MODEL MINUS INTERCEPT	135.58	19	<.001	180.46	18	<.001	126.44	18	<.001	191.82	18	<.001	221.797	19	<.001	191.98	19	<.001
INTERCEPT													.	.	.
SAMPLING AREA	5.13	1	0.023	2.79	1	0.095	2.49	1	0.115	3.24	1	0.072	0.245341	1	0.620	5.61	1	0.018
FEMALE	18.55	1	<.001	.	.	.	.	.	.	.	.	.	10.053	1	0.002	0.81	1	0.369
AGE GROUP	26.33	5	<.001	17.59	5	0.004	4.57	5	0.471	13.42	5	0.02	23.945	5	<.001	40.37	5	<.001
MARRIED	0.08	1	0.773	0.03	1	0.857	0.88	1	0.347	3.05	1	0.081	1.76797	1	0.184	0.08	1	0.772
URBAN	3.02	1	0.082	0.74	1	0.39	0.2	1	0.652	0	1	0.956	13.7768	1	<.001	2.79	1	0.095
EMPLOYED	0.36	1	0.549	1.84	1	0.175	5.84	1	0.016	2.48	1	0.115	6.92203	1	0.009	0.62	1	0.432
EDUCATION	1.27	2	0.529	1.82	2	0.402	2.15	2	0.342	1.55	2	0.46	4.37509	2	0.112	2.63	2	0.268
INCOME	0.85	3	0.837	2.99	3	0.394	1.98	3	0.576	3.63	3	0.305	10.154	3	0.017	1.76	3	0.623
STATUS	8.16	2	0.017	10.11	2	0.006	8.15	2	0.017	2.32	2	0.313	14.9813	2	<.001	6.51	2	0.039
LOCAL CIG PRICES	2.21	1	0.137	1.5	1	0.22	0.58	1	0.448	0.07	1	0.793	2.24023	1	0.134	1.68	1	0.195
LOCAL BIDI PRICES	0.18	1	0.669	0.24	1	0.625	0.07	1	0.788	3.01	1	0.083	4.03709	1	0.045	0.09	1	0.765

## Sheet: Brazil
BRAZIL ITC 2009, 2012-2013
	Quit smoking in last 12 months							Quit for at least 1 month in last 12 months							Quit for at least 3 months in last 12 months							Quit for at least 6 monhts in last 12 months							Quit attempts in last 12 months
	Adjusted %			Marginal Effects				Adjusted %			Marginal Effects				Adjusted %			Marginal Effects				Adjusted %			Marginal Effects				Adjusted %			Marginal Effects
	%	(95%	CI)	Diff	SE Diff	Test	p val	%	(95%	CI)	Diff	SE Diff	Test	p val	%	(95%	CI)	Diff	SE Diff	Test	p val	%	(95%	CI)	Diff	SE Diff	Test	p val	%	(95%	CI)	Diff	SE Diff	Test	p val
Overall
Overall quit rate	9	(7.2,	11.1)	.	.	.	.	7.8	(6.2,	9.9)	.	.	.	.	6.8	(5.3,	8.7)	.	.	.	.	5.1	(3.9,	6.7)	.	.	.	.	22.4	(19.6,	25.5)	.	.	.	.
Gender
Men	8.7	(6.3,	12.0)	.	.	.	.	8.2	(5.8,	11.4)	.	.	.	.	7	(4.9,	10.0)	.	.	.	.	4.6	(3.1,	7.0)	.	.	.	.	21.9	(17.8,	26.6)	.	.	.	.
Age group
18-24	6.6	(3.0,	14.2)	.	.	.	.	4.3	(1.7,	10.6)	.	.	.	.	2.1	(0.8,	5.9)	.	.	.	.	1.9	(0.6,	5.9)	.	.	.	.	19.6	(11.8,	30.8)	.	.	.	.
25-34	8.3	(5.0,	13.7)	1.7	3.5	0.5	0.62	7.7	(4.4,	13.0)	3.4	2.9	1.15	0.251	7.7	(4.4,	13.2)	5.6	2.4	2.34	0.019	6.3	(3.4,	11.3)	4.4	2.2	2.02	0.043	18.3	(13.0,	25.2)	-1.35	5.7	-0.235763	0.814
35-44	7.1	(4.4,	11.4)	0.5	3.2	0.15	0.881	6.7	(4.0,	10.9)	2.4	2.7	0.9	0.367	5.7	(3.4,	9.6)	3.6	1.9	1.87	0.062	5	(2.9,	8.5)	3.1	1.8	1.73	0.084	19.3	(14.3,	25.5)	-0.32	5.6	-0.0574482	0.954
45-54	11	(7.5,	15.8)	4.3	3.3	1.31	0.19	9	(5.9,	13.6)	4.8	2.8	1.7	0.089	7.7	(4.7,	12.3)	5.6	2.2	2.55	0.011	4.2	(2.5,	7.1)	2.4	1.6	1.47	0.141	28.4	(22.7,	34.8)	8.73	5.8	1.50802	0.132
55-64	8.6	(5.1,	14.1)	2	3.4	0.58	0.562	7.9	(4.6,	13.3)	3.7	3	1.23	0.217	7.8	(4.5,	13.2)	5.7	2.4	2.33	0.02	6.9	(3.8,	12.3)	5	2.4	2.12	0.034	20.4	(14.2,	28.4)	0.78	6.1	0.128089	0.898
65+	14.1	(6.1,	29.4)	7.5	6.3	1.18	0.239	12.1	(5.1,	26.1)	7.8	5.6	1.4	0.162	8.6	(3.5,	19.4)	6.4	4	1.6	0.11	5.7	(2.2,	14.1)	3.8	3	1.24	0.216	34.6	(20.8,	51.6)	14.95	9.5	1.56973	0.117
Marital status
Married	10.7	(7.9,	14.2)	.	.	.	.	10	(7.3,	13.5)	.	.	.	.	8.3	(5.9,	11.5)	.	.	.	.	6.7	(4.6,	9.7)	.	.	.	.	23.5	(19.5,	28.1)	.	.	.	.
Otherwise	7.3	(5.3,	10.1)	-3.4	2	-1.67	0.096	5.7	(3.9,	8.2)	-4.3	1.9	-2.23	0.026	5.3	(3.6,	7.8)	-3	1.8	-1.69	0.092	3.6	(2.3,	5.6)	-3.1	1.6	-2.02	0.044	21.3	(17.4,	25.8)	-2.19	3.1	-0.703873	0.482
City
Rio De Janeiro	12	(9.0,	15.8)	.	.	.	.	11.1	(8.2,	14.9)	.	.	.	.	9.7	(7.1,	13.3)	.	.	.	.	8.3	(5.8,	11.6)	.	.	.	.	26.4	(22.0,	31.3)	.	.	.	.
Sao Paulo	7.6	(5.3,	10.8)	-4.4	2.2	-2.05	0.041	6.4	(4.3,	9.3)	-4.8	2.1	-2.31	0.021	5.5	(3.6,	8.3)	-4.2	1.9	-2.21	0.027	3.7	(2.3,	6.0)	-4.5	1.7	-2.73	0.007	20.4	(16.5,	25.0)	-5.93	3.2	-1.85492	0.064
Porto Alegre	8	(5.7,	11.2)	-4	2.2	-1.81	0.071	7.1	(4.9,	10.2)	-4	2.1	-1.88	0.06	6	(4.0,	8.9)	-3.8	2	-1.92	0.055	4.4	(2.8,	7.1)	-3.8	1.8	-2.16	0.031	21.8	(17.6,	26.6)	-4.58	3.3	-1.39304	0.164
Employed
Employed	8.7	(6.6,	11.3)	.	.	.	.	7.1	(5.3,	9.5)	.	.	.	.	6.1	(4.4,	8.4)	.	.	.	.	4.5	(3.1,	6.5)	.	.	.	.	23.7	(20.2,	27.6)	.	.	.	.
Otherwise	9.5	(6.4,	13.9)	-0.9	2.3	-0.37	0.709	9.3	(6.2,	13.8)	-2.2	2.3	-0.99	0.323	8.3	(5.3,	12.7)	-2.2	2.1	-1.03	0.304	6.3	(3.9,	10.0)	-1.8	1.8	-0.99	0.322	19.9	(15.2,	25.6)	3.8	3.4	1.12505	0.261
Education
Low	7.3	(4.6,	11.4)	.	.	.	.	6.7	(4.1,	10.8)	.	.	.	.	6.6	(4.0,	10.8)	.	.	.	.	4.2	(2.3,	7.6)	.	.	.	.	19.4	(14.8,	25.0)	.	.	.	.
Middle	7.5	(5.1,	10.9)	0.2	2.3	0.08	0.935	6.8	(4.5,	10.1)	0.1	2.3	0.04	0.971	5.7	(3.8,	8.5)	-0.9	2.1	-0.43	0.665	4	(2.5,	6.3)	-0.2	1.7	-0.13	0.898	24.7	(20.1,	30.1)	5.31	3.6	1.46613	0.143
High	12.5	(8.5,	18.1)	5.2	3.2	1.63	0.103	10.4	(6.8,	15.6)	3.7	3	1.22	0.221	8.5	(5.3,	13.2)	1.9	2.8	0.67	0.501	7.5	(4.8,	11.8)	3.4	2.3	1.46	0.146	22.7	(17.4,	29.0)	3.26	4.1	0.786495	0.432
Income
Low	7.3	(4.5,	11.5)	.	.	.	.	6.6	(3.9,	10.8)	.	.	.	.	4.6	(2.7,	7.8)	.	.	.	.	3.1	(1.6,	5.8)	.	.	.	.	18.8	(14.3,	24.2)	.	.	.	.
Middle	10.4	(7.6,	14.0)	3.1	2.4	1.28	0.202	8.6	(6.1,	11.9)	2	2.3	0.87	0.383	8.6	(6.1,	11.9)	4	2	2.02	0.044	7.2	(5.0,	10.3)	4.2	1.7	2.42	0.016	25.4	(20.8,	30.5)	6.57	3.7	1.77785	0.076
High	10.7	(6.0,	18.3)	3.4	3.8	0.91	0.361	10.5	(5.8,	18.4)	4	3.9	1.03	0.304	9	(4.5,	17.1)	4.4	3.5	1.25	0.21	5.2	(2.4,	10.8)	2.1	2.4	0.89	0.372	27.1	(19.0,	37.1)	8.31	5.6	1.48174	0.139
Not stated	3.6	(1.3,	9.3)	-3.7	2.5	-1.46	0.144	2.5	(0.8,	7.5)	-4.1	2.3	-1.82	0.07	2	(0.5,	7.4)	-2.6	1.9	-1.37	0.17	1.7	(0.4,	7.7)	-1.3	1.7	-0.78	0.436	13.4	(7.4,	23.1)	-5.41	4.7	-1.16109	0.246
Omnibus Tests
	Quit smoking in last 12 months			Quit for at least 1 month in last 12 months			Quit for at least 3 months in last 12 months			Quit for at least 6 monhts in last 12 months			Quit attempts in last 12 months
	Overall Test of Effect			Overall Test of Effect			Overall Test of Effect			Overall Test of Effect			Overall Test of Effect
Effect	Wald ChiSq	DF	p val	Wald ChiSq	DF	p val	Wald ChiSq	DF	p val	Wald ChiSq	DF	p val	Wald ChiSq	DF	p val
OVERALL MODEL	494.44	17	<.001	490.35	17	<.001	477.91	17	<.001	471.4	17	<.001	278.019	17	<.001
MODEL MINUS INTERCEPT	38.85	16	0.001	39.51	16	<.001	39.99	16	<.001	57.59	16	<.001	29.6179	16	0.020
INTERCEPT	.	.	.	.	.	.	.	.	.	.	.	.	.	.	.
FEMALE	0.05	1	0.82	0.16	1	0.686	0.06	1	0.806	0.51	1	0.474	0.122978	1	0.726
AGE GROUP	4.17	5	0.525	3.66	5	0.599	6.8	5	0.236	5.07	5	0.407	10.3313	5	0.066
MARRIED	2.82	1	0.093	5.08	1	0.024	2.87	1	0.09	4.17	1	0.041	0.494625	1	0.482
CITY	5.26	2	0.072	6.35	2	0.042	6.13	2	0.047	8.99	2	0.011	3.78156	2	0.151
EMPLOYED	0.14	1	0.705	1.07	1	0.3	1.17	1	0.279	1.1	1	0.295	1.19786	1	0.274
EDUCATION	4.29	2	0.117	2.53	2	0.283	1.57	2	0.457	4.28	2	0.117	2.10388	2	0.349
INCOME	5.51	3	0.138	5.74	3	0.125	7.44	3	0.059	7.44	3	0.059	7.24705	3	0.064
LOCAL CIG PRICES	0.96	1	0.328	0.36	1	0.549	0.03	1	0.873	0.66	1	0.416	0.654354	1	0.419

## Sheet: China
CHINA ITC 2009, 2011-2012
	Quit smoking in last 12 months							Quit for at least 1 month in last 12 months							Quit for at least 3 months in last 12 months							Quit for at least 6 monhts in last 12 months							Quit attempts in last 12 months
	Adjusted %			Marginal Effects				Adjusted %			Marginal Effects				Adjusted %			Marginal Effects				Adjusted %			Marginal Effects				Adjusted %			Marginal Effects
	%	(95%	CI)	Diff	SE Diff	Test	p val	%	(95%	CI)	Diff	SE Diff	Test	p val	%	(95%	CI)	Diff	SE Diff	Test	p val	%	(95%	CI)	Diff	SE Diff	Test	p val	%	(95%	CI)	Diff	SE Diff	Test	p val
Overall
Overall quit rate	8.1	(6.5,	10.1)	.	.	.	.	8.1	(6.5,	10.1)	.	.	.	.	7.6	(6.1,	9.5)	.	.	.	.	6.6	(5.3,	8.1)	.	.	.	.	22.3	(19.4,	25.5)	.	.	.	.
Gender
Men	7.7	(6.2,	9.5)	.	.	.	.	7.7	(6.2,	9.5)	.	.	.	.	7.1	(5.8,	8.8)	.	.	.	.	6.4	(5.2,	7.9)	.	.	.	.	21.9	(19.0,	25.1)	.	.	.	.
Age group
18-24	1.6	(0.4,	6.5)	.	.	.	.	1.6	(0.4,	6.5)	.	.	.	.	1.8	(0.4,	7.4)	.	.	.	.	2.1	(0.5,	8.5)	.	.	.	.	18.5	(11.2,	29.0)	.	.	.	.
25-34	8.1	(3.9,	16.0)	6.5	3.1	2.14	0.036	8.1	(3.9,	16.0)	6.5	3.1	2.14	0.036	7.7	(3.6,	15.5)	5.9	3.1	1.93	0.058	6.9	(3.0,	15.0)	4.9	3.2	1.52	0.133	24.3	(17.7,	32.5)	5.82	5.0	1.16778	0.247
35-44	6.1	(4.0,	9.3)	4.6	1.7	2.74	0.008	6.1	(4.0,	9.3)	4.6	1.7	2.74	0.008	5.6	(3.6,	8.8)	3.8	1.8	2.15	0.035	5.7	(3.5,	9.1)	3.6	2	1.81	0.076	20.1	(17.0,	23.6)	1.63	4.5	0.361969	0.719
45-54	6.9	(4.4,	10.5)	5.3	1.9	2.76	0.008	6.9	(4.4,	10.5)	5.3	1.9	2.76	0.008	6.5	(4.1,	10.1)	4.7	2	2.32	0.024	6.3	(3.9,	10.0)	4.2	2.1	1.99	0.051	21.2	(16.5,	26.7)	2.65	4.9	0.538358	0.592
55-64	8.6	(6.1,	12.0)	7	1.8	3.84	<.001	8.6	(6.1,	12.0)	7	1.8	3.84	<.001	7.7	(5.5,	10.7)	5.9	1.8	3.28	0.002	6.8	(4.9,	9.4)	4.7	1.8	2.63	0.011	22.3	(18.8,	26.3)	3.8	4.3	0.879747	0.382
65+	11.4	(7.5,	17.0)	9.8	2.7	3.66	<.001	11.4	(7.5,	17.0)	9.8	2.7	3.66	<.001	10.9	(7.2,	16.3)	9.2	2.7	3.41	0.001	7.4	(4.9,	11.0)	5.4	2.2	2.4	0.019	26.8	(20.6,	33.9)	8.25	5.3	1.54838	0.126
Marital status
Married	7.9	(6.3,	9.9)	.	.	.	.	7.9	(6.3,	9.9)	.	.	.	.	7.6	(6.1,	9.5)	.	.	.	.	6.8	(5.5,	8.4)	.	.	.	.	22.5	(19.4,	25.9)	.	.	.	.
Otherwise	9.4	(5.7,	15.2)	1.5	2.2	0.67	0.508	9.4	(5.7,	15.2)	1.5	2.2	0.67	0.508	7.3	(4.2,	12.4)	-0.3	2	-0.16	0.874	4.8	(2.7,	8.7)	-2	1.5	-1.32	0.191	20.8	(15.1,	28.0)	-1.71	3.4	-0.495873	0.622
City
Beijing	9.7	(5.9,	15.4)	.	.	.	.	9.7	(5.9,	15.4)	.	.	.	.	9.2	(5.6,	15.0)	.	.	.	.	8.9	(5.2,	14.9)	.	.	.	.	24.6	(21.5,	28.0)	.	.	.	.
Shenyang	7.7	(4.2,	13.6)	-2	3.2	-0.61	0.545	7.7	(4.2,	13.6)	-2	3.2	-0.61	0.545	7.1	(3.9,	12.7)	-2.1	3.1	-0.68	0.499	6.4	(3.5,	11.4)	-2.5	3	-0.82	0.418	32.1	(21.1,	45.5)	7.47	6.0	1.25099	0.215
Shanghai	6.5	(3.6,	11.5)	-3.2	2.9	-1.09	0.281	6.5	(3.6,	11.5)	-3.2	2.9	-1.09	0.281	6	(3.5,	10.1)	-3.2	2.8	-1.17	0.247	5.7	(3.4,	9.5)	-3.1	2.8	-1.14	0.26	12.9	(7.9,	20.3)	-11.71	3.5	-3.39848	0.001
Changsha	7.4	(4.1,	12.8)	-2.3	3.2	-0.73	0.466	7.4	(4.1,	12.8)	-2.3	3.2	-0.73	0.466	6.8	(4.0,	11.4)	-2.5	3	-0.82	0.413	6.5	(4.0,	10.4)	-2.4	2.9	-0.83	0.411	19.5	(14.4,	25.8)	-5.1	3.2	-1.61511	0.111
Guangzhou	8.6	(5.4,	13.4)	-1.1	2.8	-0.37	0.71	8.6	(5.4,	13.4)	-1.1	2.8	-0.37	0.71	8.3	(5.2,	13.2)	-0.9	2.8	-0.33	0.746	7	(3.6,	13.1)	-1.9	3.1	-0.63	0.533	21.6	(18.5,	25.1)	-3.01	2.1	-1.45817	0.150
Kunming	6.9	(4.1,	11.4)	-2.7	3.2	-0.86	0.393	6.9	(4.1,	11.4)	-2.7	3.2	-0.86	0.393	6.2	(3.8,	10.2)	-3	3	-1	0.319	4.8	(2.9,	7.8)	-4.1	2.9	-1.43	0.159	18.2	(13.0,	25.0)	-6.36	3.7	-1.70102	0.094
Yinchuan	10.1	(6.3,	15.6)	0.4	3.2	0.12	0.904	10.1	(6.3,	15.6)	0.4	3.2	0.12	0.904	9.4	(6.1,	14.2)	0.1	3	0.04	0.967	6.2	(4.6,	8.2)	-2.7	2.6	-1.04	0.3	30.6	(25.3,	36.5)	6.02	3.1	1.92703	0.058
Employed
Employed	6	(4.2,	8.3)	.	.	.	.	6	(4.2,	8.3)	.	.	.	.	5.5	(3.9,	7.6)	.	.	.	.	4.6	(3.4,	6.2)	.	.	.	.	21.2	(17.6,	25.3)	.	.	.	.
Otherwise	10.4	(7.7,	14.0)	-4.5	1.9	-2.38	0.02	10.4	(7.7,	14.0)	-4.5	1.9	-2.38	0.02	9.9	(7.2,	13.4)	-4.4	1.9	-2.37	0.021	9.1	(6.3,	12.9)	-4.5	1.9	-2.39	0.02	23.8	(20.1,	27.9)	-2.53	2.4	-1.04598	0.300
Education
Low	9.8	(6.6,	14.4)	.	.	.	.	9.8	(6.6,	14.4)	.	.	.	.	9.4	(6.3,	13.9)	.	.	.	.	8.9	(5.5,	14.2)	.	.	.	.	19.4	(14.5,	25.5)	.	.	.	.
Middle	7.6	(5.9,	9.7)	-2.3	2.1	-1.07	0.288	7.6	(5.9,	9.7)	-2.3	2.1	-1.07	0.288	6.9	(5.4,	8.9)	-2.5	2.1	-1.17	0.244	5.8	(4.3,	7.7)	-3.2	2.5	-1.28	0.206	22.5	(19.5,	25.7)	3.03	2.7	1.13255	0.262
High	8.4	(5.8,	12.1)	-1.4	2.4	-0.59	0.555	8.4	(5.8,	12.1)	-1.4	2.4	-0.59	0.555	8.1	(5.5,	11.8)	-1.3	2.4	-0.54	0.593	7.4	(5.1,	10.6)	-1.6	2.6	-0.59	0.559	23.8	(18.8,	29.6)	4.4	3.5	1.25732	0.213
Income
Low	6.7	(3.3,	13.0)	.	.	.	.	6.7	(3.3,	13.0)	.	.	.	.	6.9	(3.4,	13.5)	.	.	.	.	3.4	(1.6,	7.1)	.	.	.	.	23.0	(17.4,	29.7)	.	.	.	.
Middle	6.7	(4.6,	9.6)	0	2	0.01	0.989	6.7	(4.6,	9.6)	0	2	0.01	0.989	5.9	(4.0,	8.5)	-1.1	2.1	-0.5	0.618	4.9	(3.3,	7.4)	1.5	1.3	1.14	0.259	18.9	(15.1,	23.4)	-4.06	3.6	-1.11662	0.268
High	9.7	(7.6,	12.2)	3	2.5	1.19	0.24	9.7	(7.6,	12.2)	3	2.5	1.19	0.24	9.4	(7.4,	11.9)	2.5	2.6	0.96	0.343	8.6	(6.8,	11.0)	5.2	1.6	3.18	0.002	25.3	(22.2,	28.7)	2.31	3.4	0.675944	0.502
Not stated	8.3	(4.3,	15.3)	1.6	3.6	0.44	0.66	8.3	(4.3,	15.3)	1.6	3.6	0.44	0.66	6.1	(3.1,	11.6)	-0.9	3.3	-0.26	0.797	6.3	(3.1,	12.5)	2.9	2.7	1.07	0.288	20.9	(13.8,	30.4)	-2.07	4.7	-0.439097	0.662
Omnibus Tests
	Quit smoking in last 12 months			Quit for at least 1 month in last 12 months			Quit for at least 3 months in last 12 months			Quit for at least 6 monhts in last 12 months			Quit attempts in last 12 months
	Overall Test of Effect			Overall Test of Effect			Overall Test of Effect			Overall Test of Effect			Overall Test of Effect
Effect	Wald ChiSq	DF	p val	Wald ChiSq	DF	p val	Wald ChiSq	DF	p val	Wald ChiSq	DF	p val	Wald ChiSq	DF	p val
OVERALL MODEL	1009.84	24	<.001	1009.84	24	<.001	1218.99	24	<.001	1519.84	24	<.001	1525	24	<.001
MODEL MINUS INTERCEPT	147.25	23	<.001	147.25	23	<.001	236.51	23	<.001	199.86	23	<.001	108.907	23	<.001
INTERCEPT	.	.	.	.	.	.	.	.	.	.	.	.	.	.	.
TIME-IN-SAMPLE	6.04	2	0.049	6.04	2	0.049	5.52	2	0.063	9.61	2	0.008	12.8375	2	0.002
FEMALE	4.07	1	0.044	4.07	1	0.044	5.25	1	0.022	1.2	1	0.273	4.22221	1	0.040
AGE GROUP	9.44	5	0.093	9.44	5	0.093	8.39	5	0.136	3.35	5	0.646	6.30498	5	0.278
MARRIED	0.5	1	0.478	0.5	1	0.478	0.02	1	0.875	1.37	1	0.242	0.236216	1	0.627
CITY	3.03	6	0.805	3.03	6	0.805	3.73	6	0.714	2.53	6	0.865	21.5618	6	0.001
EMPLOYED	6.31	1	0.012	6.31	1	0.012	6.46	1	0.011	7.16	1	0.007	1.0913	1	0.296
EDUCATION	1.61	2	0.447	1.61	2	0.447	2.2	2	0.332	3.21	2	0.201	1.57754	2	0.454
INCOME	3.32	3	0.344	3.32	3	0.344	5.98	3	0.113	8.89	3	0.031	14.8128	3	0.002
LOCAL CARTON PRICE	1.27	1	0.26	1.27	1	0.26	1.38	1	0.24	1.07	1	0.3	2.53747	1	0.111
LOCAL PACK PRICE	0.78	1	0.377	0.78	1	0.377	1.39	1	0.239	3.1	1	0.078	3.12366	1	0.077

## Sheet: India
INDIA ITC 2010-2011, 2012-2013
	Quit smoking in last 12 months							Quit for at least 1 month in last 12 months							Quit for at least 3 months in last 12 months							Quit for at least 6 monhts in last 12 months							Quit attempts in last 12 months							Quit tobacco (smoking and smokeless) in last 12 months
	Adjusted %			Marginal Effects				Adjusted %			Marginal Effects				Adjusted %			Marginal Effects				Adjusted %			Marginal Effects				Adjusted %			Marginal Effects				Adjusted %			Marginal Effects
	%	(95%	CI)	Diff	SE Diff	Test	p val	%	(95%	CI)	Diff	SE Diff	Test	p val	%	(95%	CI)	Diff	SE Diff	Test	p val	%	(95%	CI)	Diff	SE Diff	Test	p val	%	(95%	CI)	Diff	SE Diff	Test	p val	%	(95%	CI)	Diff	SE Diff	Test	p val
Overall
Overall quit rate	12.5	(9.9,	15.6)	.	.	.	.	5.2	(4.0,	6.8)	.	.	.	.	3.2	(2.3,	4.5)	.	.	.	.	2.6	(1.7,	3.7)	.	.	.	.	20.8	(16.8,	25.5)	.	.	.	.	5.3	(4.0,	6.8)	.	.	.	.
Gender
Men	12.4	(9.8,	15.6)	.	.	.	.	5.2	(4.0,	6.8)	.	.	.	.	3.2	(2.3,	4.4)	.	.	.	.	2.5	(1.7,	3.7)	.	.	.	.	20.7	(16.7,	25.3)	.	.	.	.	5.2	(4.0,	6.8)	.	.	.	.
Age group
18-24	17.9	(7.1,	38.6)	.	.	.	.	5.4	(1.6,	16.3)	.	.	.	.	1.8	(0.5,	6.1)	.	.	.	.	.	.	.	.	.	.	.	20.3	(9.7,	37.7)	.	.	.	.	5.4	(1.6,	16.3)	.	.	.	.
25-34	10.4	(6.7,	15.8)	-7.5	7.2	-1.04	0.302	2.7	(1.4,	5.2)	-2.7	3	-0.88	0.386	0.5	(0.2,	1.7)	-1.3	1.1	-1.14	0.259	0.9	(0.4,	2.0)	.	.	.	.	17.6	(12.5,	24.2)	-2.75	7.0	-0.394053	0.695	2.8	(1.4,	5.3)	-2.6	3	-0.86	0.394
35-44	13.1	(9.6,	17.5)	-4.9	8.1	-0.6	0.551	6.8	(4.4,	10.4)	1.4	3.7	0.39	0.696	4.6	(2.5,	8.4)	2.8	2	1.41	0.164	3.2	(1.6,	6.6)	2.4	1.3	1.85	0.071	24.3	(17.5,	32.7)	3.98	7.7	0.516693	0.608	6.8	(4.4,	10.4)	1.4	3.7	0.39	0.701
45-54	10.8	(7.1,	16.1)	-7.1	7.6	-0.94	0.353	5.5	(3.0,	10.0)	0.2	3.7	0.04	0.965	3.8	(1.8,	7.9)	2	2.2	0.94	0.353	2.8	(1.1,	6.9)	1.9	1.4	1.34	0.187	17.7	(12.1,	25.2)	-2.62	7.4	-0.354223	0.725	5.6	(3.0,	10.0)	0.2	3.7	0.05	0.963
55-64	13.5	(9.0,	19.7)	-4.4	7.9	-0.56	0.575	5.6	(2.7,	11.5)	0.3	4	0.07	0.948	6.7	(3.3,	13.2)	4.9	2.9	1.72	0.092	5.6	(3.0,	10.4)	4.8	1.9	2.52	0.015	25.7	(18.8,	34.2)	5.42	8.0	0.675497	0.503	5.6	(2.7,	11.5)	0.2	4	0.06	0.953
65+	13.2	(6.9,	23.9)	-4.7	9.1	-0.51	0.611	6.5	(2.3,	16.8)	1.1	4.5	0.25	0.803	6.9	(2.3,	19.0)	5.1	3.3	1.55	0.127	7.1	(2.2,	20.8)	6.3	3.9	1.59	0.119	18.3	(10.9,	29.1)	-2.02	8.3	-0.24327	0.809	6.5	(2.3,	16.8)	1.1	4.5	0.24	0.809
Marital status
Married	13.3	(10.3,	17.0)	.	.	.	.	5.7	(4.3,	7.6)	.	.	.	.	2.9	(2.0,	4.1)	.	.	.	.	2.3	(1.5,	3.4)	.	.	.	.	21.3	(17.1,	26.1)	.	.	.	.	5.7	(4.3,	7.6)	.	.	.	.
Otherwise	9.3	(5.9,	14.5)	-4	2.5	-1.58	0.12	3.6	(1.7,	7.4)	-2.1	1.6	-1.36	0.181	5.2	(2.5,	10.6)	2.3	2	1.17	0.246	4	(1.8,	8.8)	1.8	1.6	1.1	0.276	18.6	(12.7,	26.2)	-2.72	3.2	-0.863547	0.392	3.6	(1.7,	7.4)	-2.2	1.5	-1.39	0.171
State
Bihar	10.4	(7.0,	15.3)	.	.	.	.	1.1	(0.4,	3.2)	.	.	.	.	1.1	(0.4,	3.4)	.	.	.	.	0.2	(0.0,	0.8)	.	.	.	.	13.9	(7.9,	23.4)	.	.	.	.	1.1	(0.4,	3.2)	.	.	.	.
West Bengal	13.5	(9.4,	19.0)	3.1	3.1	0.98	0.333	6.2	(3.9,	9.7)	5.1	1.5	3.35	0.002	2.7	(1.5,	4.9)	1.6	0.9	1.74	0.088	2.5	(1.4,	4.7)	2.4	0.8	3.01	0.004	22.9	(16.9,	30.3)	9.04	5.0	1.8147	0.076	6.2	(3.9,	9.7)	5.1	1.5	3.36	0.002
Madhya Pradesh	14.2	(8.6,	22.7)	3.8	3.9	0.98	0.334	5.3	(2.7,	10.2)	4.2	1.8	2.3	0.026	4.7	(2.3,	9.1)	3.6	1.7	2.14	0.038	4.3	(1.9,	9.4)	4.1	1.7	2.42	0.019	26.9	(18.5,	37.4)	13.02	5.9	2.22821	0.031	5.5	(2.9,	10.4)	4.4	1.8	2.4	0.02
Maharashtra	11.8	(7.0,	19.3)	1.4	3.5	0.4	0.691	6.8	(3.7,	12.2)	5.7	2.1	2.66	0.01	5	(2.8,	8.9)	3.9	1.6	2.4	0.02	3.7	(1.7,	7.9)	3.5	1.5	2.43	0.019	19.2	(12.4,	28.5)	5.34	5.2	1.033	0.307	6.8	(3.7,	12.1)	5.7	2.1	2.67	0.01
Urban
Urban	11.9	(8.9,	15.8)	.	.	.	.	5.2	(3.6,	7.4)	.	.	.	.	3.4	(2.4,	4.8)	.	.	.	.	2.7	(1.8,	3.9)	.	.	.	.	19.0	(13.9,	25.5)	.	.	.	.	5.2	(3.6,	7.4)	.	.	.	.
Rural	13.5	(9.1,	19.5)	-1.5	3.2	-0.48	0.63	5.5	(3.2,	9.2)	-0.3	1.9	-0.15	0.885	2.7	(1.2,	5.6)	0.8	1.1	0.68	0.501	2	(0.7,	5.5)	0.6	1.1	0.58	0.566	23.8	(18.2,	30.6)	-4.82	4.4	-1.09287	0.280	5.4	(3.2,	9.1)	-0.2	1.9	-0.13	0.9
Employed
Employed	12.5	(9.7,	15.8)	.	.	.	.	4.9	(3.5,	6.8)	.	.	.	.	3.2	(2.1,	5.0)	.	.	.	.	2.8	(1.8,	4.5)	.	.	.	.	20.7	(16.7,	25.4)	.	.	.	.	4.9	(3.5,	6.9)	.	.	.	.
Otherwise	12.7	(8.2,	19.0)	-0.2	2.8	-0.07	0.945	6.6	(3.4,	12.3)	-1.7	2.4	-0.69	0.492	3.3	(1.8,	6.1)	-0.1	1.4	-0.09	0.931	1.8	(0.8,	4.0)	1.1	1.1	0.99	0.326	21.3	(14.7,	30.0)	-0.67	3.5	-0.189444	0.851	6.6	(3.5,	12.3)	-1.7	2.4	-0.7	0.487
Education
Low	15.6	(12.6,	19.2)	.	.	.	.	5.3	(3.4,	8.0)	.	.	.	.	3.1	(2.0,	4.7)	.	.	.	.	2.7	(1.7,	4.2)	.	.	.	.	22.3	(18.2,	26.9)	.	.	.	.	5.3	(3.4,	8.0)	.	.	.	.
Middle	10.9	(7.3,	16.1)	-4.7	2.3	-2.04	0.047	5.6	(3.6,	8.6)	0.3	1.8	0.16	0.872	3.4	(2.0,	5.9)	0.3	1.2	0.26	0.794	2.3	(1.2,	4.6)	-0.3	1	-0.36	0.721	19.3	(13.7,	26.5)	-2.97	3.2	-0.938992	0.352	5.6	(3.6,	8.6)	0.3	1.8	0.15	0.878
High	5.6	(3.3,	9.2)	-10.1	2.1	-4.73	<.001	4.6	(2.5,	8.1)	-0.7	1.8	-0.39	0.696	3.2	(1.5,	6.7)	0.1	1.5	0.04	0.965	2.7	(1.3,	5.8)	0.1	1.2	0.06	0.956	18.5	(12.7,	26.3)	-3.74	2.9	-1.31245	0.196	4.7	(2.6,	8.2)	-0.6	1.8	-0.35	0.727
Income
Low	9.5	(6.7,	13.3)	.	.	.	.	3.9	(1.9,	8.0)	.	.	.	.	3.1	(1.4,	6.4)	.	.	.	.	2.4	(1.1,	5.3)	.	.	.	.	16.4	(11.6,	22.6)	.	.	.	.	3.9	(1.9,	8.0)	.	.	.	.
Middle	13.6	(10.0,	18.3)	4.1	1.8	2.23	0.03	4.9	(3.1,	7.8)	1	2.1	0.49	0.628	2.8	(1.7,	4.3)	-0.3	1.2	-0.25	0.805	2	(1.2,	3.6)	-0.4	1.1	-0.36	0.722	22.8	(18.1,	28.3)	6.45	2.5	2.54397	0.014	5	(3.1,	7.8)	1	2.1	0.49	0.624
High	16.2	(9.1,	27.2)	6.7	4.6	1.45	0.152	7.9	(3.9,	15.5)	4	3.3	1.2	0.238	4.5	(1.9,	10.3)	1.4	2.4	0.59	0.558	3.8	(1.6,	8.5)	1.3	2	0.67	0.504	25.0	(18.2,	33.3)	8.62	4.2	2.04212	0.047	7.9	(3.8,	15.4)	3.9	3.3	1.19	0.241
Type smoked
Cigarette	16.4	(12.4,	21.3)	.	.	.	.	8	(5.5,	11.5)	.	.	.	.	6.1	(4.1,	9.0)	.	.	.	.	5.4	(3.6,	8.1)	.	.	.	.	25.3	(19.2,	32.7)	.	.	.	.	8	(5.5,	11.5)	.	.	.	.
Bidi	7.8	(3.5,	16.5)	-8.6	3.9	-2.19	0.033	3.7	(1.9,	7.0)	-4.3	2	-2.14	0.037	1.7	(0.9,	3.2)	-4.4	1.4	-3.28	0.002	1.1	(0.5,	2.2)	-4.3	1.1	-4.05	<.001	13.0	(7.1,	22.7)	-12.29	5.2	-2.3726	0.022	3.7	(1.9,	7.0)	-4.3	2	-2.14	0.038
Dual	11.8	(7.7,	17.7)	-4.6	3	-1.53	0.133	2.7	(1.7,	4.3)	-5.3	1.6	-3.38	0.001	0.3	(0.1,	1.1)	-5.8	1.2	-4.81	<.001	0.1	(0.0,	0.5)	-5.3	1.1	-4.79	<.001	22.2	(17.5,	27.7)	-3.17	3.2	-0.993759	0.325	2.7	(1.7,	4.3)	-5.3	1.6	-3.39	0.001
Omnibus Tests
	Quit smoking in last 12 months			Quit for at least 1 month in last 12 months			Quit for at least 3 months in last 12 months			Quit for at least 6 monhts in last 12 months			Quit attempts in last 12 months			Quit tobacco (smoking and smokeless) in last 12 months
	Overall Test of Effect			Overall Test of Effect			Overall Test of Effect			Overall Test of Effect			Overall Test of Effect			Overall Test of Effect
Effect	Wald ChiSq	DF	p val	Wald ChiSq	DF	p val	Wald ChiSq	DF	p val	Wald ChiSq	DF	p val	Wald ChiSq	DF	p val	Wald ChiSq	DF	p val
OVERALL MODEL	909.65	21	<.001	1701.45	21	<.001	561.88	21	<.001	490.62	20	<.001	368.493	21	<.001	1663.44	21	<.001
MODEL MINUS INTERCEPT	164.25	20	<.001	296.27	20	<.001	91.34	20	<.001	228.96	19	<.001	149.356	20	<.001	306.23	20	<.001
INTERCEPT	.	.	.	.	.	.	.	.	.	.	.	.	.	.	.	.	.	.
FEMALE	0.92	1	0.339	0.69	1	0.405	0.58	1	0.447	2.32	1	0.128	1.46469	1	0.226	0.7	1	0.404
AGE GROUP	4.87	5	0.432	8.86	5	0.115	13.25	5	0.021	15.77	4	0.003	9.15031	5	0.103	8.62	5	0.125
MARRIED	2.22	1	0.136	1.42	1	0.233	1.97	1	0.161	1.78	1	0.182	0.702805	1	0.402	1.48	1	0.224
STATE	1.48	3	0.687	10.49	3	0.015	6.34	3	0.096	17.23	3	<.001	5.01543	3	0.171	10.56	3	0.014
URBAN	0.24	1	0.623	0.02	1	0.884	0.4	1	0.527	0.28	1	0.597	1.15236	1	0.283	0.02	1	0.899
EMPLOYED	0	1	0.944	0.55	1	0.457	0.01	1	0.93	0.86	1	0.355	0.0365369	1	0.848	0.57	1	0.451
EDUCATION	14.83	2	<.001	0.36	2	0.835	0.12	2	0.942	0.19	2	0.909	1.5581	2	0.459	0.3	2	0.861
INCOME	7.56	2	0.023	1.85	2	0.397	0.84	2	0.657	1.21	2	0.545	6.99594	2	0.030	1.8	2	0.406
STATUS	4.36	2	0.113	15.95	2	<.001	26.5	2	<.001	41.16	2	<.001	4.57259	2	0.102	16.03	2	<.001
LOCAL CIG PRICES	14.05	1	<.001	8.76	1	0.003	4.57	1	0.032	2.69	1	0.101	16.04	1	<.001	9.04	1	0.003
LOCAL BIDI PRICES	0.08	1	0.776	0.19	1	0.665	0.12	1	0.73	0.51	1	0.474	1.39789	1	0.237	0.22	1	0.642

## Sheet: Malaysia
MALAYSIA ITC 2009, 2011-2012
	Quit smoking in last 12 months							Quit for at least 1 month in last 12 months							Quit for at least 3 months in last 12 months							Quit for at least 6 monhts in last 12 months							Quit attempts in last 12 months
	Adjusted %			Marginal Effects				Adjusted %			Marginal Effects				Adjusted %			Marginal Effects				Adjusted %			Marginal Effects				Adjusted %			Marginal Effects
	%	(95%	CI)	Diff	SE Diff	Test	p val	%	(95%	CI)	Diff	SE Diff	Test	p val	%	(95%	CI)	Diff	SE Diff	Test	p val	%	(95%	CI)	Diff	SE Diff	Test	p val	%	(95%	CI)	Diff	SE Diff	Test	p val
Overall
Overall quit rate	10.4	(8.2,	13.1)	.	.	.	.	6.2	(5.0,	7.8)	.	.	.	.	5.1	(4.0,	6.4)	.	.	.	.	2.4	(1.7,	3.5)	.	.	.	.	46.9	(40.4,	53.5)	.	.	.	.
Gender
Men	10.2	(8.0,	12.8)	.	.	.	.	6	(4.8,	7.5)	.	.	.	.	5	(4.0,	6.2)	.	.	.	.	2.4	(1.6,	3.5)	.	.	.	.	47.1	(40.4,	53.8)	.	.	.	.
Age group
18-24	8.6	(5.4,	13.5)	.	.	.	.	6.6	(3.7,	11.5)	.	.	.	.	5.2	(2.9,	9.3)	.	.	.	.	2.4	(0.7,	7.7)	.	.	.	.	47.0	(39.5,	54.7)	.	.	.	.
25-34	10	(7.4,	13.3)	1.4	2.7	0.5	0.62	7.6	(4.6,	12.1)	1	3	0.33	0.747	7.1	(4.5,	11.2)	1.9	2.5	0.78	0.443	2.6	(1.2,	5.6)	0.3	1.8	0.15	0.882	49.8	(44.8,	54.9)	2.81	4.8	0.585784	0.565
35-44	5.4	(2.3,	12.3)	-3.2	2.9	-1.13	0.272	3.3	(1.1,	9.8)	-3.3	2.6	-1.26	0.222	3.2	(1.0,	9.6)	-2	2.4	-0.84	0.411	2.6	(0.8,	7.7)	0.2	2.4	0.09	0.93	40.1	(27.6,	54.1)	-6.88	6.2	-1.11169	0.281
45-54	10	(6.5,	15.1)	1.4	3.3	0.41	0.687	5.2	(2.4,	11.0)	-1.3	3.3	-0.41	0.688	2.4	(0.6,	8.5)	-2.8	2.4	-1.16	0.26	1.3	(0.2,	7.5)	-1.1	1.8	-0.59	0.563	46.7	(34.2,	59.7)	-0.29	7.2	-0.0400569	0.968
55+	31.4	(17.8,	49.0)	22.7	7.9	2.88	0.01	8.8	(4.8,	15.4)	2.2	3.3	0.68	0.507	6.8	(3.1,	14.4)	1.6	3.1	0.52	0.611	4.7	(1.9,	11.1)	2.3	2.1	1.11	0.282	51.4	(32.8,	69.7)	4.42	9.2	0.480724	0.637
Urban
Urban	11.6	(9.2,	14.5)	.	.	.	.	7.5	(6.2,	9.0)	.	.	.	.	6.4	(5.4,	7.5)	.	.	.	.	2.8	(1.6,	4.8)	.	.	.	.	48.3	(40.6,	56.1)	.	.	.	.
Rural	8	(5.4,	11.8)	3.6	1.7	2.12	0.048	4	(2.7,	5.9)	3.4	1	3.58	0.002	2.9	(1.6,	5.0)	3.5	0.9	3.93	<.001	1.9	(1.2,	3.0)	0.9	0.9	1.01	0.325	44.4	(36.2,	52.9)	3.86	4.3	0.896465	0.382
Employed
Employed	10.9	(8.1,	14.5)	.	.	.	.	6.4	(4.9,	8.2)	.	.	.	.	5.2	(4.0,	6.8)	.	.	.	.	2.7	(1.7,	4.1)	.	.	.	.	46.3	(39.4,	53.5)	.	.	.	.
Otherwise	8.6	(6.4,	11.6)	2.3	1.9	1.17	0.257	5.7	(3.5,	9.0)	0.7	1.5	0.49	0.629	4.5	(3.0,	6.6)	0.8	1	0.81	0.429	1.6	(0.8,	3.0)	1.1	0.8	1.37	0.187	49.4	(39.3,	59.5)	-3.02	5.1	-0.595602	0.559
Education
Low	6.2	(3.3,	11.6)	.	.	.	.	4.1	(1.5,	10.8)	.	.	.	.	2.3	(0.4,	12.2)	.	.	.	.	2.1	(0.4,	9.1)	.	.	.	.	49.9	(37.0,	62.9)	.	.	.	.
Middle	11	(8.7,	13.8)	4.8	1.9	2.52	0.021	6.6	(5.3,	8.1)	2.4	1.8	1.37	0.186	5.4	(4.2,	7.0)	3.2	2	1.56	0.135	2.3	(1.4,	3.7)	0.2	1.8	0.12	0.905	46.6	(39.4,	54.0)	-3.3	6.3	-0.522547	0.608
High	10.6	(4.9,	21.3)	4.4	4.9	0.89	0.387	5.5	(2.1,	13.7)	1.4	3.7	0.37	0.717	4.4	(1.7,	11.2)	2.1	3.3	0.65	0.522	4.1	(1.3,	12.5)	2.1	3.3	0.63	0.535	46.5	(33.7,	59.8)	-3.46	10.4	-0.332715	0.743
Income
Low	9.2	(5.9,	14.1)	.	.	.	.	4.4	(2.6,	7.3)	.	.	.	.	3.6	(1.7,	7.3)	.	.	.	.	2.1	(0.9,	4.4)	.	.	.	.	44.8	(33.0,	57.1)	.	.	.	.
Middle	11.6	(7.9,	16.6)	2.3	2.7	0.86	0.403	8.4	(5.0,	13.8)	4	2.8	1.45	0.164	6.5	(3.8,	10.8)	2.9	2.4	1.21	0.24	2.7	(1.0,	6.8)	0.6	1.6	0.38	0.711	45.6	(37.4,	53.9)	0.8	6.0	0.132061	0.896
High	11.1	(7.5,	16.2)	1.9	2.1	0.93	0.367	5.3	(3.3,	8.4)	0.9	0.9	0.94	0.357	4.8	(3.0,	7.6)	1.3	1.5	0.86	0.401	3.2	(1.6,	6.3)	1.1	1.2	0.96	0.349	46.5	(39.8,	53.3)	1.71	5.5	0.310467	0.760
Not stated	9.3	(6.3,	13.5)	0.1	2.6	0.04	0.972	7.1	(4.3,	11.5)	2.7	2.1	1.28	0.216	5.7	(3.3,	9.7)	2.2	1.8	1.2	0.246	1.6	(0.6,	4.4)	-0.5	1.2	-0.39	0.702	54.0	(45.0,	62.7)	9.19	5.7	1.61099	0.125
Omnibus Tests
	Quit smoking in last 12 months			Quit for at least 1 month in last 12 months			Quit for at least 3 months in last 12 months			Quit for at least 6 monhts in last 12 months			Quit attempts in last 12 months
	Overall Test of Effect			Overall Test of Effect			Overall Test of Effect			Overall Test of Effect			Overall Test of Effect
Effect	Wald ChiSq	DF	p val	Wald ChiSq	DF	p val	Wald ChiSq	DF	p val	Wald ChiSq	DF	p val	Wald ChiSq	DF	p val
OVERALL MODEL	31650.6	17	<.001	43516.9	17	<.001	33144.9	17	<.001	24841.6	17	<.001	651.314	17	<.001
MODEL MINUS INTERCEPT	440.73	16	<.001	322.08	16	<.001	665.51	16	<.001	853.88	16	<.001	590.847	16	<.001
INTERCEPT	.	.	.	.	.	.	.	.	.	.	.	.	.	.	.
TIME-IN-SAMPLE	5.42	3	0.144	3.25	3	0.354	5.73	3	0.125	4.13	3	0.248	14.0756	3	0.003
FEMALE	6.27	1	0.012	9.8	1	0.002	3.44	1	0.064	1.02	1	0.313	1.12654	1	0.289
AGE GROUP	30.03	4	<.001	4.29	4	0.368	3.97	4	0.409	3.14	4	0.534	8.31151	4	0.081
URBAN	3.8	1	0.051	9.91	1	0.002	8.83	1	0.003	1.14	1	0.285	0.789617	1	0.374
EMPLOYED	1.3	1	0.255	0.23	1	0.632	0.62	1	0.429	1.73	1	0.188	0.356292	1	0.551
EDUCATION	8.97	2	0.011	2.09	2	0.352	1.73	2	0.42	1.02	2	0.599	0.281473	2	0.869
INCOME	2.62	3	0.455	2.7	3	0.44	1.58	3	0.665	1.83	3	0.608	4.78627	3	0.188
LOCAL CIG PRICES	1.73	1	0.188	1.13	1	0.288	1.77	1	0.183	5.91	1	0.015	8.62533	1	0.003

## Sheet: Mexico
MEXICO ITC 2008, 2010
	Quit smoking in last 12 months							Quit for at least 1 month in last 12 months							Quit for at least 3 months in last 12 months							Quit for at least 6 monhts in last 12 months							Quit attempts in last 12 months
	Adjusted %			Marginal Effects				Adjusted %			Marginal Effects				Adjusted %			Marginal Effects				Adjusted %			Marginal Effects				Adjusted %			Marginal Effects
	%	(95%	CI)	Diff	SE Diff	Test	p val	%	(95%	CI)	Diff	SE Diff	Test	p val	%	(95%	CI)	Diff	SE Diff	Test	p val	%	(95%	CI)	Diff	SE Diff	Test	p val	%	(95%	CI)	Diff	SE Diff	Test	p val
Overall
Overall quit rate	15.7	(12.5,	19.5)	.	.	.	.	15.3	(12.1,	19.1)	.	.	.	.	12.4	(9.7,	15.6)	.	.	.	.	9.9	(7.5,	12.9)	.	.	.	.	41.9	(36.5,	47.4)	.	.	.	.
Gender
Men	16.2	(11.5,	22.4)	.	.	.	.	15.6	(10.9,	21.7)	.	.	.	.	13	(8.9,	18.6)	.	.	.	.	10	(6.5,	15.1)	.	.	.	.	40.0	(33.4,	47.0)	.	.	.	.
Women	14.8	(11.1,	19.3)	-1.4	3.7	-0.39	0.697	14.8	(11.1,	19.4)	-0.8	3.6	-0.22	0.823	11.4	(8.4,	15.4)	-1.6	3.3	-0.48	0.635	9.9	(7.0,	13.7)	-0.1	3	-0.03	0.974	44.6	(39.5,	49.9)	4.57	3.3	1.38853	0.167
Age group
18-24	14.1	(8.0,	23.4)	.	.	.	.	14.3	(8.2,	23.8)	.	.	.	.	11	(5.6,	20.4)	.	.	.	.	9.5	(4.4,	19.5)	.	.	.	.	41.8	(28.9,	55.8)	.	.	.	.
25-34	16.4	(10.1,	25.6)	2.3	6.2	0.38	0.708	16.2	(10.0,	25.0)	1.9	6.1	0.31	0.76	12.6	(7.1,	21.4)	1.6	5.6	0.29	0.775	10.5	(5.4,	19.5)	1	5.5	0.17	0.864	43.2	(33.6,	53.2)	1.42	7.6	0.186742	0.852
35-44	16.8	(10.1,	26.6)	2.7	6.1	0.45	0.653	15.3	(8.9,	25.1)	1	6	0.17	0.868	13.6	(7.3,	23.8)	2.6	5.9	0.44	0.658	9.5	(4.8,	18.0)	-0.1	5	-0.01	0.99	37.3	(28.0,	47.7)	-4.42	8.6	-0.513412	0.609
45-54	11.6	(7.1,	18.5)	-2.4	4	-0.6	0.55	11.4	(6.9,	18.2)	-2.9	4.1	-0.71	0.48	11.1	(6.7,	17.9)	0.2	3.8	0.04	0.967	9.7	(5.6,	16.3)	0.2	3.6	0.05	0.963	45.2	(35.1,	55.8)	3.49	8.8	0.397356	0.692
55-64	13.7	(7.7,	23.1)	-0.4	5.9	-0.06	0.95	13.6	(7.6,	23.0)	-0.7	5.9	-0.12	0.905	10.9	(5.8,	19.7)	-0.1	5.6	-0.01	0.993	7.8	(3.7,	15.6)	-1.8	5.1	-0.34	0.732	37.8	(25.8,	51.4)	-4	10.1	-0.394428	0.694
65+	27.5	(16.8,	41.6)	13.5	8.1	1.66	0.1	27.6	(17.0,	41.4)	13.3	8.1	1.63	0.105	16.5	(7.0,	34.0)	5.5	8.5	0.65	0.517	13.9	(5.2,	32.1)	4.4	8	0.54	0.589	48.0	(37.1,	59.1)	6.24	10.0	0.626352	0.532
Marital status
Married	18.1	(13.4,	23.9)	.	.	.	.	17.5	(13.0,	23.2)	.	.	.	.	13.9	(9.9,	19.3)	.	.	.	.	11.1	(7.2,	16.7)	.	.	.	.	46.4	(39.6,	53.3)	.	.	.	.
Otherwise	13.3	(8.6,	19.9)	-4.8	4.3	-1.13	0.261	13	(8.4,	19.7)	-4.5	4.1	-1.08	0.28	10.8	(6.4,	17.6)	-3.2	4.3	-0.74	0.459	8.7	(4.9,	15.1)	-2.4	4.1	-0.59	0.553	37.1	(29.3,	45.6)	-9.34	5.4	-1.73637	0.085
City
Tijuana	21	(14.9,	28.8)	.	.	.	.	19.5	(13.5,	27.3)	.	.	.	.	16.2	(10.9,	23.4)	.	.	.	.	12.6	(8.0,	19.5)	.	.	.	.	41.3	(30.6,	52.8)	.	.	.	.
Mexico City	15.8	(11.1,	22.1)	-5.2	4.3	-1.21	0.23	15.6	(10.9,	21.8)	-3.9	4.2	-0.93	0.355	12.4	(8.3,	18.0)	-3.8	3.9	-0.97	0.335	10.1	(6.3,	15.6)	-2.6	3.7	-0.7	0.484	42.9	(34.7,	51.6)	1.66	7.1	0.233274	0.816
Guadalajara	11.6	(7.1,	18.6)	-9.4	3.9	-2.38	0.019	11.2	(6.9,	17.7)	-8.3	3.9	-2.12	0.036	9.4	(5.7,	15.3)	-6.8	3.6	-1.87	0.064	7.2	(4.1,	12.4)	-5.4	3.3	-1.62	0.108	28.6	(19.7,	39.7)	-12.62	7.3	-1.73915	0.084
Monterey	10.9	(6.1,	18.8)	-10.1	4.6	-2.19	0.031	10.6	(5.8,	18.6)	-9	4.6	-1.95	0.053	8.1	(5.3,	12.4)	-8	3.6	-2.21	0.029	7.1	(4.1,	12.0)	-5.5	3.6	-1.56	0.121	38.8	(28.2,	50.5)	-2.52	8.3	-0.304226	0.761
Puebla	17.6	(12.4,	24.4)	-3.4	4.7	-0.72	0.473	17.2	(11.9,	24.2)	-2.3	4.7	-0.49	0.625	14.7	(9.7,	21.7)	-1.5	4.4	-0.33	0.739	11.4	(7.1,	17.8)	-1.2	4.1	-0.3	0.763	50.3	(39.6,	61.1)	9.06	8.2	1.10411	0.272
Merida	17.7	(13.0,	23.6)	-3.3	4.4	-0.75	0.454	17.5	(13.0,	23.3)	-2	4.3	-0.46	0.644	15.5	(10.7,	22.0)	-0.7	4.3	-0.15	0.879	12.5	(7.4,	20.2)	-0.2	4.3	-0.04	0.968	55.8	(44.2,	66.9)	14.58	8.2	1.77221	0.079
Employed
Employed	17.2	(13.0,	22.5)	.	.	.	.	17.1	(12.9,	22.4)	.	.	.	.	12.8	(9.3,	17.5)	.	.	.	.	10.9	(7.3,	15.9)	.	.	.	.	43.5	(37.3,	49.9)	.	.	.	.
Otherwise	13.2	(8.1,	21.0)	4	4.3	0.93	0.354	12.4	(7.8,	19.1)	4.7	3.8	1.25	0.214	11.7	(7.2,	18.2)	1.2	3.7	0.31	0.754	8.5	(4.9,	14.4)	2.4	3.6	0.66	0.508	39.2	(30.8,	48.4)	4.27	5.2	0.823105	0.412
Education
Low	15	(9.0,	23.9)	.	.	.	.	15.1	(9.0,	24.1)	.	.	.	.	14.3	(8.2,	24.0)	.	.	.	.	13.9	(7.3,	24.8)	.	.	.	.	42.0	(32.6,	52.0)	.	.	.	.
Middle	13.9	(10.2,	18.6)	-1.1	4	-0.28	0.777	13.3	(9.7,	17.8)	-1.8	4	-0.45	0.65	10.7	(7.5,	15.2)	-3.6	4.4	-0.82	0.412	7.8	(4.9,	12.4)	-6.1	4.7	-1.3	0.197	41.2	(34.6,	48.2)	-0.78	5.6	-0.14074	0.888
High	25.2	(15.3,	38.5)	10.2	7.5	1.36	0.176	24.5	(15.0,	37.5)	9.5	7.3	1.3	0.197	15.4	(8.7,	25.7)	1.1	6.6	0.16	0.873	11.4	(6.0,	20.5)	-2.5	6.2	-0.4	0.69	44.3	(31.9,	57.4)	2.25	8.4	0.2681	0.789
Income
Low	15.1	(10.6,	21.1)	.	.	.	.	14.3	(10.1,	19.7)	.	.	.	.	9.4	(6.0,	14.4)	.	.	.	.	6.8	(3.8,	11.8)	.	.	.	.	48.3	(40.6,	56.0)	.	.	.	.
Middle	14.8	(8.3,	25.1)	-0.3	4.6	-0.06	0.949	14.2	(7.8,	24.5)	-0.1	4.4	-0.02	0.988	11.1	(5.3,	22.1)	1.8	5.1	0.35	0.729	8.2	(4.2,	15.6)	1.5	3.7	0.39	0.694	42.7	(32.0,	54.2)	-5.56	6.4	-0.870574	0.386
High	15.7	(9.7,	24.3)	0.5	4.6	0.12	0.907	15.6	(9.7,	24.2)	1.3	4.3	0.31	0.759	13.5	(7.5,	23.1)	4.2	4.6	0.9	0.367	12.2	(6.4,	22.1)	5.4	4.5	1.22	0.225	37.6	(29.2,	46.9)	-10.67	5.8	-1.82936	0.070
Not stated	18.5	(10.5,	30.4)	3.3	5	0.66	0.512	18.7	(10.6,	30.9)	4.5	5.2	0.87	0.387	18.6	(10.6,	30.4)	9.2	5.1	1.82	0.071	15.2	(8.2,	26.4)	8.4	4.5	1.86	0.065	37.2	(24.9,	51.5)	-11.03	8.0	-1.38628	0.168
Omnibus Tests
	Quit smoking in last 12 months			Quit for at least 1 month in last 12 months			Quit for at least 3 months in last 12 months			Quit for at least 6 monhts in last 12 months			Quit attempts in last 12 months
	Overall Test of Effect			Overall Test of Effect			Overall Test of Effect			Overall Test of Effect			Overall Test of Effect
Effect	Wald ChiSq	DF	p val	Wald ChiSq	DF	p val	Wald ChiSq	DF	p val	Wald ChiSq	DF	p val	Wald ChiSq	DF	p val
OVERALL MODEL	580.72	22	<.001	598.11	22	<.001	712.82	22	<.001	627.39	22	<.001	61.8963	22	<.001
MODEL MINUS INTERCEPT	104.44	21	<.001	102.62	21	<.001	58.32	21	<.001	56.21	21	<.001	56.5163	21	<.001
INTERCEPT	.	.	.	.	.	.	.	.	.	.	.	.	.	.	.
TIME-IN-SAMPLE	4.04	2	0.133	3.73	2	0.155	2.68	2	0.262	2.24	2	0.326	4.67108	2	0.097
FEMALE	0.16	1	0.693	0.05	1	0.822	0.23	1	0.629	0	1	0.974	1.89823	1	0.168
AGE GROUP	8.02	5	0.155	9.76	5	0.082	1.09	5	0.955	1.07	5	0.957	3.37808	5	0.642
MARRIED	1.21	1	0.271	1.11	1	0.291	0.52	1	0.469	0.34	1	0.558	2.94067	1	0.086
CITY	8.85	5	0.115	7.55	5	0.183	9.82	5	0.08	5.22	5	0.389	12.578	5	0.028
EMPLOYED	0.8	1	0.37	1.44	1	0.23	0.1	1	0.756	0.43	1	0.514	0.662619	1	0.416
EDUCATION	4	2	0.135	4.24	2	0.12	1.72	2	0.423	2.35	2	0.308	0.166792	2	0.920
INCOME	0.48	3	0.923	0.94	3	0.815	4.55	3	0.208	5.18	3	0.159	4.39096	3	0.222
LOCAL CIG PRICES	0.73	1	0.393	0.86	1	0.354	0.85	1	0.355	1.13	1	0.288	0.212429	1	0.645

## Sheet: Thailand
THAILAND ITC 2009, 2011
	Quit smoking in last 12 months							Quit for at least 1 month in last 12 months							Quit for at least 3 months in last 12 months							Quit for at least 6 monhts in last 12 months							Quit attempts in last 12 months
	Adjusted %			Marginal Effects				Adjusted %			Marginal Effects				Adjusted %			Marginal Effects				Adjusted %			Marginal Effects				Adjusted %			Marginal Effects
	%	(95%	CI)	Diff	SE Diff	Test	p val	%	(95%	CI)	Diff	SE Diff	Test	p val	%	(95%	CI)	Diff	SE Diff	Test	p val	%	(95%	CI)	Diff	SE Diff	Test	p val	%	(95%	CI)	Diff	SE Diff	Test	p val
Overall
Overall quit rate	9	(7.5,	10.8)	.	.	.	.	8.3	(6.6,	10.3)	.	.	.	.	7.2	(5.5,	9.4)	.	.	.	.	5.2	(4.0,	6.8)	.	.	.	.	67.2	(63.7,	70.6)	.	.	.	.
Gender
Men	9.1	(7.5,	11.1)	.	.	.	.	8.4	(6.6,	10.6)	.	.	.	.	7.4	(5.6,	9.7)	.	.	.	.	5.4	(4.1,	7.1)	.	.	.	.	67.1	(63.4,	70.5)	.	.	.	.
Age group
18-24	4.6	(1.4,	14.4)	.	.	.	.	4.9	(1.4,	15.2)	.	.	.	.	3.5	(0.9,	13.6)	.	.	.	.	4	(1.0,	15.4)	.	.	.	.	60.3	(50.1,	69.7)	.	.	.	.
25-34	4.6	(2.1,	10.0)	0.1	3	0.02	0.982	4.3	(1.8,	9.8)	-0.6	3	-0.2	0.842	4.4	(1.9,	9.8)	0.9	2.8	0.31	0.762	4.5	(1.9,	10.5)	0.5	3.1	0.16	0.875	67.1	(59.0,	74.4)	6.78	6.4	1.06234	0.297
35-44	6.2	(3.9,	9.8)	1.6	3.2	0.5	0.617	5.5	(2.9,	10.0)	0.6	3.5	0.18	0.862	5.4	(2.9,	9.8)	1.8	3.2	0.57	0.571	3.6	(1.8,	7.2)	-0.4	3.2	-0.12	0.908	65.3	(57.2,	72.5)	4.92	4.6	1.07042	0.293
45-54	9	(7.2,	11.1)	4.4	3	1.45	0.158	7.9	(6.6,	9.6)	3.1	3	1	0.324	6.3	(4.8,	8.4)	2.8	2.7	1.05	0.302	4.3	(2.7,	6.7)	0.2	3.2	0.08	0.94	67.6	(62.3,	72.5)	7.27	4.4	1.64215	0.111
55-64	12.3	(7.7,	19.1)	7.7	3.9	2	0.055	12	(7.4,	18.9)	7.2	4.1	1.73	0.093	10.3	(5.5,	18.4)	6.7	3.9	1.72	0.096	6	(3.2,	10.8)	2	2.7	0.73	0.473	75.6	(68.2,	81.7)	15.22	6.4	2.37197	0.024
65+	16.7	(11.2,	24.1)	12.1	4.3	2.84	0.008	14.5	(9.2,	22.0)	9.6	4.4	2.18	0.037	12.4	(7.9,	18.9)	8.8	3.7	2.39	0.024	9.7	(5.6,	16.3)	5.7	3.7	1.52	0.138	61.5	(54.7,	67.9)	1.15	5.6	0.206445	0.838
Urban
Urban	8.6	(6.4,	11.5)	.	.	.	.	7	(4.8,	10.0)	.	.	.	.	5.7	(3.6,	8.9)	.	.	.	.	3.5	(1.9,	6.2)	.	.	.	.	65.4	(60.3,	70.1)	.	.	.	.
Rural	9.1	(6.9,	12.0)	-0.5	2.1	-0.24	0.812	8.8	(6.4,	11.9)	-1.8	2.2	-0.79	0.434	7.8	(5.3,	11.3)	-2.1	2.3	-0.94	0.355	6	(4.4,	8.2)	-2.6	1.6	-1.63	0.114	68.0	(62.8,	72.7)	-2.59	3.9	-0.661319	0.513
Employed
Employed	8.4	(6.9,	10.1)	.	.	.	.	7.6	(6.1,	9.5)	.	.	.	.	6.2	(4.5,	8.3)	.	.	.	.	4.3	(3.1,	6.1)	.	.	.	.	68.4	(64.7,	71.9)	.	.	.	.
Otherwise	10.9	(7.6,	15.3)	-2.5	1.8	-1.41	0.17	10.4	(7.1,	15.0)	-2.8	1.8	-1.58	0.125	10.6	(7.3,	15.1)	-4.4	1.7	-2.66	0.012	8.1	(5.7,	11.4)	-3.8	1.4	-2.78	0.009	63.3	(58.4,	68.0)	5.11	2.2	2.33654	0.026
Education
Low	8.8	(6.7,	11.4)	.	.	.	.	8.1	(6.1,	10.7)	.	.	.	.	7.1	(5.1,	9.7)	.	.	.	.	4.9	(3.6,	6.6)	.	.	.	.	66.2	(61.4,	70.6)	.	.	.	.
Middle	10.5	(5.5,	19.0)	1.7	3.7	0.47	0.644	9.7	(4.8,	18.6)	1.6	3.7	0.43	0.672	8.7	(3.8,	18.7)	1.6	3.8	0.42	0.68	8.1	(3.0,	19.7)	3.2	3.9	0.82	0.421	71.4	(64.2,	77.7)	5.24	4.0	1.30791	0.201
High	8.3	(4.4,	15.2)	-0.5	3.2	-0.15	0.886	7.1	(2.9,	16.5)	-1	3.6	-0.27	0.787	5.1	(1.6,	14.7)	-2	3.1	-0.64	0.529	3.5	(1.0,	11.0)	-1.4	2.2	-0.62	0.537	66.4	(49.6,	79.9)	0.27	8.9	0.0304751	0.976
Income
Low	11.3	(9.2,	14.0)	.	.	.	.	10.2	(7.8,	13.2)	.	.	.	.	9.6	(7.3,	12.6)	.	.	.	.	7.8	(5.4,	11.3)	.	.	.	.	66.1	(60.9,	71.0)	.	.	.	.
Middle	7.1	(4.9,	10.2)	-4.2	2.1	-2.05	0.049	6.1	(4.0,	9.3)	-4.1	1.9	-2.14	0.04	5.1	(2.8,	9.1)	-4.5	2.1	-2.18	0.037	2.8	(1.5,	5.2)	-5	1.9	-2.72	0.011	66.4	(60.9,	71.6)	0.3	3.3	0.0893297	0.929
High	8.8	(6.1,	12.5)	-2.6	2.1	-1.21	0.237	8.7	(5.9,	12.7)	-1.5	2.3	-0.63	0.535	7.1	(4.8,	10.4)	-2.5	2.1	-1.19	0.242	5	(3.2,	7.8)	-2.8	2	-1.41	0.169	68.4	(63.7,	72.8)	2.29	3.4	0.681026	0.501
Not stated	7.3	(1.8,	25.6)	-4	5	-0.8	0.43	7.6	(1.8,	26.5)	-2.6	5	-0.52	0.605	6.4	(1.2,	27.1)	-3.2	4.9	-0.66	0.513	6.4	(1.3,	26.4)	-1.5	4.9	-0.3	0.767	73.0	(53.3,	86.6)	6.9	8.0	0.861738	0.396
Smokes factory-made
Any RYO	8.8	(7.5,	10.3)	.	.	.	.	8.4	(7.0,	10.0)	.	.	.	.	7	(5.6,	8.6)	.	.	.	.	5.5	(4.1,	7.4)	.	.	.	.	67.8	(64.0,	71.4)	.	.	.	.
Exclusively FM	9.4	(6.2,	14.0)	0.6	1.9	0.3	0.77	8.1	(4.9,	12.9)	-0.3	1.9	-0.16	0.878	7.7	(4.5,	13.0)	0.8	1.8	0.42	0.675	4.6	(3.0,	7.1)	-0.9	1.1	-0.81	0.423	66.4	(59.6,	72.6)	-1.37	3.7	-0.375348	0.710
Omnibus Tests
	Quit smoking in last 12 months			Quit for at least 1 month in last 12 months			Quit for at least 3 months in last 12 months			Quit for at least 6 monhts in last 12 months			Quit attempts in last 12 months
	Overall Test of Effect			Overall Test of Effect			Overall Test of Effect			Overall Test of Effect			Overall Test of Effect
Effect	Wald ChiSq	DF	p val	Wald ChiSq	DF	p val	Wald ChiSq	DF	p val	Wald ChiSq	DF	p val	Wald ChiSq	DF	p val
OVERALL MODEL	9453.8	19	<.001	6992.07	19	<.001	4649.45	19	<.001	3711.56	19	<.001	865.995	19	<.001
MODEL MINUS INTERCEPT	335.02	18	<.001	335.89	18	<.001	252.33	18	<.001	163.01	18	<.001	337.782	18	<.001
INTERCEPT	.	.	.	.	.	.	.	.	.	.	.	.	.	.	.
TIME-IN-SAMPLE	3.36	2	0.186	2.95	2	0.229	2.81	2	0.245	1.64	2	0.441	4.3094	2	0.116
FEMALE	0.47	1	0.492	0.31	1	0.576	2.43	1	0.119	2.2	1	0.138	0.756633	1	0.384
AGE GROUP	16.63	5	0.005	13.69	5	0.018	13.13	5	0.022	11.28	5	0.046	11.0016	5	0.051
URBAN	0.06	1	0.81	0.62	1	0.43	0.87	1	0.352	2.24	1	0.135	0.434881	1	0.510
EMPLOYED	2.36	1	0.125	3.12	1	0.077	9.92	1	0.002	9.94	1	0.002	5.55904	1	0.018
EDUCATION	0.42	2	0.811	0.52	2	0.771	1.09	2	0.579	3.06	2	0.217	2.77152	2	0.250
INCOME	3.85	3	0.278	4.61	3	0.203	4.2	3	0.24	7.3	3	0.063	1.24242	3	0.743
FACTORY-MADE	0.09	1	0.763	0.02	1	0.878	0.2	1	0.656	0.62	1	0.433	0.142033	1	0.706
LOCAL CIG PRICES	0.06	1	0.805	0.07	1	0.792	0.08	1	0.772	0.49	1	0.482	0.363165	1	0.547
LOCAL RYO TOB POUCH PRICES	10.42	1	0.001	7.42	1	0.006	9.84	1	0.002	9.55	1	0.002	2.25657	1	0.133

## Sheet: Uruguay
URUGUAY ITC 2008-2009, 2010-2011
	Quit smoking in last 12 months							Quit for at least 1 month in last 12 months							Quit for at least 3 months in last 12 months							Quit for at least 6 monhts in last 12 months							Quit attempts in last 12 months
	Adjusted %			Marginal Effects				Adjusted %			Marginal Effects				Adjusted %			Marginal Effects				Adjusted %			Marginal Effects				Adjusted %			Marginal Effects
	%	(95%	CI)	Diff	SE Diff	Test	p val	%	(95%	CI)	Diff	SE Diff	Test	p val	%	(95%	CI)	Diff	SE Diff	Test	p val	%	(95%	CI)	Diff	SE Diff	Test	p val	%	(95%	CI)	Diff	SE Diff	Test	p val
Overall
Overall quit rate	13.3	(10.5,	16.6)	.	.	.	.	12.9	(10.2,	16.2)	.	.	.	.	11.2	(8.7,	14.4)	.	.	.	.	8.6	(6.3,	11.5)	.	.	.	.	40.7	(35.3,	46.4)	.	.	.	.
Gender
Men	11.1	(7.8,	15.6)	.	.	.	.	10.9	(7.6,	15.4)	.	.	.	.	10.1	(6.9,	14.5)	.	.	.	.	7.5	(4.8,	11.5)	.	.	.	.	40.1	(32.4,	48.2)	.	.	.	.
Women	15.5	(11.4,	20.6)	4.4	3	1.47	0.142	14.9	(10.9,	20.1)	4	2.9	1.37	0.173	12.3	(8.7,	17.0)	2.2	2.8	0.78	0.434	9.7	(6.4,	14.3)	2.1	2.6	0.83	0.407	41.3	(35.2,	47.8)	1.27	4.6	0.279249	0.780
Age group
18-24	14	(8.5,	22.3)	.	.	.	.	13.3	(7.9,	21.6)	.	.	.	.	10.6	(6.1,	17.8)	.	.	.	.	8	(4.4,	14.2)	.	.	.	.	45.8	(30.8,	61.5)	.	.	.	.
25-34	11.4	(7.0,	17.9)	-2.6	4.3	-0.6	0.549	10.6	(6.4,	17.0)	-2.8	4.3	-0.65	0.517	10.1	(6.0,	16.4)	-0.5	3.8	-0.12	0.902	7.9	(4.4,	14.0)	-0.1	3.4	-0.02	0.981	36.2	(27.6,	45.7)	-9.63	9.1	-1.0529	0.293
35-44	12.8	(7.4,	21.1)	-1.2	4.9	-0.25	0.802	12.7	(7.4,	21.1)	-0.6	4.9	-0.12	0.903	12.4	(7.1,	20.7)	1.8	4.4	0.41	0.68	7.3	(3.9,	13.3)	-0.7	3	-0.23	0.818	40.0	(30.5,	50.3)	-5.81	9.4	-0.616593	0.538
45-54	14.7	(8.5,	24.2)	0.7	5.3	0.13	0.899	14.7	(8.5,	24.2)	1.4	5.2	0.26	0.793	12.3	(6.7,	21.7)	1.8	4.6	0.38	0.702	9.7	(4.5,	19.8)	1.7	4.4	0.39	0.699	49.5	(38.4,	60.7)	3.73	10.3	0.362668	0.717
55-64	12	(6.6,	21.0)	-2	4.9	-0.4	0.687	11.9	(6.5,	20.8)	-1.4	4.8	-0.29	0.772	8.8	(4.5,	16.7)	-1.7	4.4	-0.39	0.697	8.7	(4.3,	16.8)	0.7	4.1	0.16	0.87	22.5	(13.7,	34.8)	-23.24	9.7	-2.40037	0.017
65+	18.9	(7.8,	39.2)	4.9	9	0.55	0.585	18.3	(7.5,	38.4)	5	8.8	0.57	0.569	17.2	(6.5,	38.1)	6.6	8.8	0.75	0.455	15.7	(5.6,	36.9)	7.7	8.4	0.91	0.364	46.8	(28.8,	65.6)	0.97	12.1	0.0802255	0.936
Marital status
Married	11.6	(8.0,	16.7)	.	.	.	.	11.5	(7.8,	16.5)	.	.	.	.	9.3	(6.2,	13.7)	.	.	.	.	6.4	(3.9,	10.4)	.	.	.	.	37.4	(29.6,	45.8)	.	.	.	.
Otherwise	14.5	(10.7,	19.3)	2.8	3.1	0.91	0.365	14	(10.2,	18.8)	2.5	3.1	0.8	0.422	12.6	(9.0,	17.4)	3.4	2.8	1.19	0.237	10.3	(7.0,	14.7)	3.8	2.5	1.57	0.119	42.7	(36.7,	49.0)	5.37	4.6	1.17265	0.242
City
Montevideo	12.8	(9.8,	16.5)	.	.	.	.	12.4	(9.4,	16.0)	.	.	.	.	10.8	(8.1,	14.4)	.	.	.	.	8.2	(5.8,	11.5)	.	.	.	.	39.9	(34.0,	46.1)	.	.	.	.
Durazno	15.4	(3.6,	47.0)	2.6	10.6	0.24	0.808	15.8	(3.7,	47.9)	3.5	10.9	0.32	0.75	10.4	(2.6,	33.9)	-0.4	7.2	-0.06	0.955	7.5	(1.0,	40.2)	-0.7	7.6	-0.09	0.931	52.3	(24.9,	78.3)	12.37	15.3	0.807867	0.420
Maldonado	9.8	(3.9,	22.4)	-3	4.7	-0.64	0.522	9.9	(4.0,	22.5)	-2.5	4.7	-0.52	0.601	7	(2.6,	17.8)	-3.8	3.8	-1.01	0.312	6.5	(2.3,	16.9)	-1.7	3.6	-0.48	0.634	35.9	(18.4,	58.3)	-4.01	11.1	-0.3607	0.719
Rivera	23.3	(9.7,	46.4)	10.6	9.6	1.1	0.272	22.5	(9.1,	45.6)	10.1	9.5	1.07	0.287	22.7	(9.5,	45.0)	11.8	9.2	1.28	0.2	16.3	(5.4,	40.0)	8.1	8.6	0.94	0.349	53.2	(36.6,	69.2)	13.33	9.0	1.4849	0.139
Salto	23.4	(15.6,	33.6)	10.6	4.8	2.2	0.029	23.4	(15.6,	33.5)	11	4.8	2.3	0.022	20.6	(13.1,	30.8)	9.7	4.6	2.1	0.037	17.9	(10.1,	29.6)	9.7	5	1.94	0.054	51.8	(38.4,	64.9)	11.86	7.5	1.57994	0.115
Employed
Employed	11.7	(8.5,	16.0)	.	.	.	.	11.3	(8.1,	15.5)	.	.	.	.	9.8	(6.9,	13.6)	.	.	.	.	7.4	(4.9,	11.0)	.	.	.	.	43.8	(36.3,	51.5)	.	.	.	.
Otherwise	16.2	(11.0,	23.2)	-4.5	3.8	-1.18	0.24	15.9	(10.8,	22.9)	-4.6	3.8	-1.24	0.217	13.9	(8.8,	21.1)	-4.1	3.7	-1.12	0.264	10.7	(6.3,	17.8)	-3.3	3.4	-0.97	0.332	35.3	(28.4,	43.0)	8.47	5.5	1.53679	0.126
Education
Low	12.4	(8.8,	17.3)	.	.	.	.	12.4	(8.8,	17.3)	.	.	.	.	11.3	(8.0,	15.7)	.	.	.	.	9.1	(6.0,	13.5)	.	.	.	.	38.2	(31.0,	46.0)	.	.	.	.
Middle	17.3	(11.0,	26.2)	4.9	4.6	1.08	0.282	16.3	(10.2,	25.0)	3.9	4.5	0.86	0.391	13.2	(7.9,	21.2)	1.9	4	0.47	0.636	9.1	(4.9,	16.5)	0.1	3.6	0.01	0.988	48.4	(38.5,	58.5)	10.19	6.5	1.5764	0.116
High	11.6	(7.1,	18.6)	-0.8	3.8	-0.2	0.842	10.7	(6.5,	17.0)	-1.8	3.5	-0.5	0.62	8.7	(5.0,	14.6)	-2.6	3.2	-0.81	0.419	6.5	(3.4,	12.2)	-2.6	3	-0.88	0.381	40.1	(28.8,	52.6)	1.91	7.0	0.273206	0.785
Income
Low	9.9	(6.6,	14.6)	.	.	.	.	9.3	(6.1,	13.8)	.	.	.	.	8.5	(5.5,	12.8)	.	.	.	.	6.1	(3.8,	9.6)	.	.	.	.	45.2	(34.9,	55.9)	.	.	.	.
Middle	12.5	(8.6,	17.9)	2.6	2.9	0.89	0.376	12.4	(8.5,	17.8)	3.2	2.8	1.12	0.266	12.4	(8.4,	17.8)	3.9	2.8	1.42	0.157	9.9	(6.3,	15.1)	3.8	2.3	1.6	0.11	36.4	(30.3,	43.0)	-8.83	6.0	-1.46402	0.145
High	32.6	(21.1,	46.7)	22.7	7	3.26	0.001	32	(20.6,	46.2)	22.8	6.9	3.3	0.001	21.9	(12.6,	35.4)	13.5	6.1	2.2	0.029	16	(7.8,	30.1)	9.9	5.9	1.69	0.093	50.6	(33.8,	67.2)	5.37	10.6	0.504539	0.614
Not stated	14.3	(6.4,	28.7)	4.3	6	0.71	0.476	14.4	(6.5,	29.0)	5.1	6.1	0.84	0.401	8.3	(3.1,	20.3)	-0.2	4.5	-0.03	0.973	7.7	(2.8,	19.4)	1.6	4.1	0.39	0.695	34.7	(20.3,	52.6)	-10.52	10.3	-1.01899	0.309
Omnibus Tests
	Quit smoking in last 12 months			Quit for at least 1 month in last 12 months			Quit for at least 3 months in last 12 months			Quit for at least 6 monhts in last 12 months			Quit attempts in last 12 months
	Overall Test of Effect			Overall Test of Effect			Overall Test of Effect			Overall Test of Effect			Overall Test of Effect
Effect	Wald ChiSq	DF	p val	Wald ChiSq	DF	p val	Wald ChiSq	DF	p val	Wald ChiSq	DF	p val	Wald ChiSq	DF	p val
OVERALL MODEL	247.55	20	<.001	250.19	20	<.001	288.7	20	<.001	275.03	20	<.001	57.429	20	<.001
MODEL MINUS INTERCEPT	36.59	19	0.009	36.52	19	0.009	40.93	19	0.002	30.61	19	0.044	43.6305	19	0.001
INTERCEPT	.	.	.	.	.	.	.	.	.	.	.	.	.	.	.
TIME-IN-SAMPLE	1.58	1	0.208	1.46	1	0.227	2.11	1	0.146	1.55	1	0.213	2.90566	1	0.088
FEMALE	2.15	1	0.143	1.85	1	0.174	0.61	1	0.435	0.69	1	0.405	0.0777909	1	0.780
AGE GROUP	1.66	5	0.894	1.87	5	0.867	1.93	5	0.859	1.9	5	0.863	13.6386	5	0.018
MARRIED	0.81	1	0.369	0.63	1	0.426	1.38	1	0.241	2.32	1	0.128	1.3452	1	0.246
CITY	8.81	4	0.066	9.29	4	0.054	10.02	4	0.04	8.06	4	0.089	5.04658	4	0.283
EMPLOYED	1.48	1	0.223	1.65	1	0.198	1.4	1	0.237	1.06	1	0.303	2.3396	1	0.126
EDUCATION	2.06	2	0.357	2.01	2	0.367	1.67	2	0.434	1.07	2	0.586	2.53659	2	0.281
INCOME	15.89	3	0.001	16.34	3	<.001	7.73	3	0.052	5.42	3	0.144	4.7757	3	0.189
LOCAL CIG PRICES	2.32	1	0.128	1.77	1	0.184	4.02	1	0.045	2.03	1	0.155	1.73098	1	0.188
