# Supplementary material for: Socioeconomic patterns of smoking cessation behavior in low and middle-income countries: Emerging evidence from the Global Adult Tobacco Surveys and International Tobacco Control Surveys
Source: PLoS One. 2019 Sep 6;14(9):e0220223. doi: 10.1371/journal.pone.0220223 (PMC6730869; doi:10.1371/journal.pone.0220223)
Supplement: S6 Tables — (XLSX) [file pone.0220223.s006.xlsx]

## Sheet: ITC-GATS
Heterogeneity of adjusted odds ratios (AOR) of quit rates across ITC and GATS data by different measures of quitting, countries and comparisons of socio-economic status
Comparion of socio-economic status	Countries	Quit smoking in the past 12 months				Comparion of socio-economic status	Countries	Quit smoking in the past 12 months for at least 1 month				Comparison of socio-economic status	Countries	Quit smoking in the past 12 months for at least 3 months				Comparion of socio-economic status	Countries	Quit smoking in the past 12 months for at least 6 months
		GATS (AOR)	ITC (AOR)	P-value of the test of heterogeneity				GATS (AOR)	ITC (AOR)	P-value of the test of heterogeneity				GATS (AOR)	ITC (AOR)	P-value of the test of heterogeneity				GATS (AOR)	ITC (AOR)	P-value of the test of heterogeneity
High vs. low income/wealth	Bangladesh	2.18	1.18	0.333		High vs. low income/wealth	Bangladesh	1.18	0.87	0.554		High vs. low income/wealth	Bangladesh	1.1	0.85	0.642		High vs. low income/wealth	Bangladesh	1.21	0.67	0.373
	Brazil	NA	1.55				Brazil	NA	1.7				Brazil	NA	2.08				Brazil	NA	1.75
	China	1.18	1.53	0.679			China	1.2	1.53	0.702			China	0.95	1.42	0.529			China	0.73	2.74	0.077
	India	0.62	1.89	0.014			India	0.63	2.18	0.063			India	0.76	1.55	0.385			India	0.91	1.7	0.431
	Malaysia	1.54	1.25	0.822			Malaysia	1.65	1.21	0.734			Malaysia	3.75	1.38	0.261			Malaysia	4.16	1.58	0.361
	Mexico	0.67	1.04	0.317			Mexico	0.65	1.12	0.209			Mexico	0.62	1.53	0.09			Mexico	0.95	1.94	0.23
	Thailand	1.62	0.74	0.061			Thailand	1.62	0.84	0.133			Thailand	1.75	0.71	0.056			Thailand	1.75	0.61	0.036
	Uruguay	2.77	4.66	0.291			Uruguay	2.93	4.91	0.299			Uruguay	2.8	3.18	0.812			Uruguay	3.32	3.06	0.896
Medium vs. low income/wealth	Bangladesh	0.89	0.91	0.963		Medium vs. low income/wealth	Bangladesh	0.9	1.17	0.635		Medium vs. low income/wealth	Bangladesh	0.68	0.88	0.648		Medium vs. low income/wealth	Bangladesh	0.8	0.55	0.57
	Brazil	NA	1.49				Brazil	NA	1.35				Brazil	NA	1.98				Brazil	NA	2.54
	China	1.54	1	0.304			China	1.53	1	0.315			China	1.56	0.83	0.159			China	1.47	1.48	0.989
	India	1.31	1.53	0.566			India	1.43	1.28	0.847			India	1.7	0.89	0.216			India	2.07	0.83	0.116
	Malaysia	0.67	1.31	0.343			Malaysia	0.48	2.03	0.087			Malaysia	1.35	1.89	0.715			Malaysia	1.85	1.31	0.754
	Mexico	0.79	0.98	0.627			Mexico	0.78	0.99	0.593			Mexico	0.84	1.22	0.541			Mexico	1.15	1.24	0.905
	Thailand	1.19	0.59	0.066			Thailand	1.19	0.56	0.051			Thailand	1.08	0.49	0.09			Thailand	1.41	0.33	0.005
	Uruguay	1.61	1.31	0.597			Uruguay	1.64	1.4	0.693			Uruguay	1.41	1.55	0.822			Uruguay	1.9	1.71	0.82
High vs. low education	Bangladesh	0.57	1.09	0.361		High vs. low education	Bangladesh	1.13	1.15	0.98		High vs. low education	Bangladesh	1.45	1.87	0.72		High vs. low education	Bangladesh	1.61	0.67	0.273
	Brazil	1.64	1.84	0.788			Brazil	1.7	1.65	0.948			Brazil	1.54	1.33	0.756			Brazil	1.45	1.93	0.585
	China	1.18	0.84	0.559			China	1.11	0.84	0.631			China	1.3	0.85	0.526			China	1.38	0.81	0.461
	India	2.6	0.3	0			India	2.67	0.85	0.043			India	2.48	1.02	0.2			India	2.55	1.03	0.224
	Malaysia	0.78	1.85	0.581			Malaysia	0.86	1.36	0.778			Malaysia	2.22	2	0.955			Malaysia	1.28	2.07	0.823
	Mexico	1.1	1.97	0.366			Mexico	1.28	1.89	0.543			Mexico	1.32	1.09	0.79			Mexico	1.12	0.79	0.665
	Thailand	1.17	0.94	0.714			Thailand	1.17	0.86	0.659			Thailand	0.93	0.7	0.719			Thailand	1.11	0.7	0.574
	Uruguay	0.55	0.93	0.428			Uruguay	0.5	0.83	0.462			Uruguay	0.74	0.74	1			Uruguay	0.44	0.69	0.558
Moderate vs. low education	Bangladesh	0.42	0.84	0.179		Moderate vs. low education	Bangladesh	0.58	0.69	0.762		Moderate vs. low education	Bangladesh	0.71	1.17	0.363		Moderate vs. low education	Bangladesh	0.69	1.73	0.202
	Brazil	1.22	1.03	0.654			Brazil	1.23	1.01	0.624			Brazil	1.27	0.85	0.313			Brazil	1.17	0.95	0.662
	China	0.59	0.74	0.539			China	0.55	0.74	0.424			China	0.5	0.71	0.436			China	0.36	0.61	0.31
	India	1.47	0.65	0.006			India	1.34	1.06	0.573			India	1.46	1.12	0.572			India	1.46	0.91	0.34
	Malaysia	0.52	1.94	0.146			Malaysia	0.5	1.65	0.21			Malaysia	2.08	2.5	0.89			Malaysia	1.1	1.11	0.996
	Mexico	1.18	0.91	0.536			Mexico	1.3	0.86	0.323			Mexico	1.21	0.71	0.263			Mexico	1.09	0.52	0.196
	Thailand	0.99	1.23	0.674			Thailand	1.17	1.22	0.945			Thailand	1.06	1.26	0.78			Thailand	0.94	1.77	0.348
	Uruguay	0.74	1.51	0.126			Uruguay	0.7	1.39	0.147			Uruguay	0.67	1.2	0.231			Uruguay	0.72	1.01	0.552
Employed vs. not employed	Bangladesh	0.67	1.07	0.255		Employed vs. not employed	Bangladesh	0.61	0.72	0.725		Employed vs. not employed	Bangladesh	0.61	0.48	0.657		Employed vs. not employed	Bangladesh	0.57	0.48	0.801
	Brazil	NA	0.9				Brazil	NA	0.73				Brazil	NA	0.71				Brazil	NA	0.7
	China	0.24	0.53	0.053			China	0.25	0.53	0.078			China	0.35	0.52	0.388			China	0.3	0.47	0.376
	India	0.98	1.11	0.734			India	1.14	0.72	0.386			India	0.95	0.96	0.985			India	0.85	1.69	0.282
	Malaysia	0.39	1.31	0.102			Malaysia	0.56	1.14	0.373			Malaysia	0.39	1.19	0.222			Malaysia	0.29	1.71	0.115
	Mexico	0.89	1.39	0.279			Mexico	0.86	1.49	0.152			Mexico	0.79	1.12	0.407			Mexico	0.78	1.32	0.306
	Thailand	0.38	0.74	0.065			Thailand	0.38	0.7	0.097			Thailand	0.37	0.54	0.313			Thailand	0.42	0.5	0.631
	Uruguay	0.78	0.67	0.705			Uruguay	0.78	0.66	0.681			Uruguay	0.78	0.66	0.685			Uruguay	0.73	0.65	0.808
Urban vs. rural	Bangladesh	1.38	0.57	0.054		Urban vs. rural	Bangladesh	0.99	0.77	0.519		Urban vs. rural	Bangladesh	1.14	0.84	0.546		Urban vs. rural	Bangladesh	0.95	1.03	0.907
	Brazil	0.89	NA				Brazil	0.88	NA				Brazil	0.79	NA				Brazil	0.91	NA
	China	0.52	NA				China	0.55	NA				China	0.65	NA				China	1.01	NA
	India	1.06	0.86	0.561			India	1.06	0.94	0.794			India	1.1	1.32	0.714			India	0.95	1.41	0.526
	Malaysia	2.93	1.54	0.283			Malaysia	2.44	1.95	0.712			Malaysia	1.49	2.33	0.495			Malaysia	1.43	1.48	0.965
	Mexico	0.73	NA				Mexico	0.78	NA				Mexico	0.91	NA				Mexico	0.79	NA
	Thailand	0.85	0.94	0.76			Thailand	0.85	0.78	0.82			Thailand	0.87	0.7	0.619			Thailand	1.05	0.55	0.171
	Uruguay	0.58	NA				Uruguay	0.59	NA				Uruguay	0.61	NA				Uruguay	0.59	NA
